# Supplementary material for: 4-Chloro-2-nitro­benzoic acid–pyrazine (2/1)
Source: Acta Crystallogr Sect E Struct Rep Online. 2011 Nov 9;67(Pt 12):o3222. doi: 10.1107/S1600536811046113 (PMC3238884; doi:10.1107/S1600536811046113)
Supplement: Supplementary file 1 [file e-67-o3222-sup1.cif]

##############################################################################
#                                                                            #
# This CIF contains the data in a paper accepted for publication in          #
# Acta Crystallographica Section E. It conforms to the requirements of       #
# Notes for Authors for Acta Crystallographica Section E, and has been       #
# peer reviewed under the auspices of the IUCr Commission on Journals.       #
#                                                                            #
# Full details of the Crystallographic Information File format               #
# are given in the paper "The Crystallographic Information File (CIF):       #
# a New Standard Archive File for Crystallography" by S. R. Hall, F. H.      #
# Allen and I. D. Brown [Acta Cryst. (1991), A47, 655-685].                  #
#                                                                            #
# The current version of the core CIF dictionary is obtainable from          #
# ftp://ftp.iucr.org/pub/cif_core.dic.                                       #
#                                                                            #
# Software is freely available for graphical display of the structure(s)     #
# in this CIF. For information consult the CIF software page                 #
# http://www.iucr.org/resources/cif/software.                                #
#                                                                            #
# This file may be used for bona fide research purposes within the           #
# scientific community so long as proper attribution is given to the journal # 
# article from which it was obtained.                                        #
#                                                                            #
##############################################################################
data_global
_audit_creation_method     'by CrystalStructure 3.8'
_journal_date_recd_electronic     2011-10-17
_journal_date_accepted     2011-11-02
_journal_name_full     'Acta Crystallographica, Section E'
_journal_year     2011
_journal_volume     67
_journal_issue     12
_journal_page_first     o3222
_journal_page_last     o3222
_journal_paper_category     QO
_journal_coeditor_code     FJ2468
_publ_contact_author_name     'Prof. Hiroyuki Ishida'
_publ_contact_author_address
;
Department of Chemistry
Faculty of Science
Okayama University
Okayama 700-8530
Japan
;
_publ_contact_author_email     ishidah@cc.okayama-u.ac.jp
_publ_contact_author_fax     ' 81-86-251-7832'
_publ_contact_author_phone     ' 81-86-251-7832'
_publ_section_title
;
4-Chloro-2-nitrobenzoic acid--pyrazine (2/1)
;
loop_
    _publ_author_name
    _publ_author_address
    'Gotoh, Kazuma'
;
Department of Chemistry
Faculty of Science
Okayama University
Okayama 700-8530
Japan
;
    'Ishida, Hiroyuki'
;
Department of Chemistry
Faculty of Science
Okayama University
Okayama 700-8530
Japan
;
data_I
_chemical_name_systematic
;
4-Chloro-2-nitrobenzoic acid--pyrazine (2/1)
;
_chemical_formula_moiety     '2(C7 H4 Cl N O4), C4 H4 N2'
_chemical_formula_sum     'C18 H12 Cl2 N4 O8'
_chemical_formula_iupac     '2C7 H4 Cl N O4, C4 H4 N2'
_chemical_formula_weight     483.22
_chemical_melting_point     ?
_symmetry_cell_setting     monoclinic
_symmetry_space_group_name_H-M     'P 21/c'
_symmetry_space_group_name_Hall     '-P 2ybc'
loop_
    _symmetry_equiv_pos_site_id
    _symmetry_equiv_pos_as_xyz
    1 '+X,+Y,+Z'
    2 '-X,1/2+Y,1/2-Z'
    3 '-X,-Y,-Z'
    4 '+X,1/2-Y,1/2+Z'
_cell_length_a     4.87662(13)
_cell_length_b     13.5385(3)
_cell_length_c     14.7981(6)
_cell_angle_alpha     90.0000
_cell_angle_beta     90.858(2)
_cell_angle_gamma     90.0000
_cell_volume     976.89(5)
_cell_formula_units_Z     2
_cell_measurement_reflns_used     16875
_cell_measurement_theta_min     3.0
_cell_measurement_theta_max     30.1
_cell_measurement_temperature     110.0(10)
_exptl_crystal_description     'block'
_exptl_crystal_colour     'colorless'
_exptl_crystal_size_max     0.35
_exptl_crystal_size_mid     0.15
_exptl_crystal_size_min     0.11
_exptl_crystal_density_diffrn     1.643
_exptl_crystal_density_meas     ?
_exptl_crystal_density_method     'not measured'
_exptl_crystal_F_000     492.00
_exptl_absorpt_coefficient_mu     0.390
_exptl_absorpt_correction_type     numerical
_exptl_absorpt_process_details
;
(<i>NUMABS</i>; Higashi, 1999)
;
_exptl_absorpt_correction_T_min     0.904
_exptl_absorpt_correction_T_max     0.958
_diffrn_ambient_temperature     110.0(10)
_diffrn_radiation_type     'Mo K\a'
_diffrn_radiation_wavelength     0.71075
_diffrn_measurement_device_type     'Rigaku R-AXIS RAPID II'
_diffrn_measurement_method     \w
_diffrn_detector_area_resol_mean     10.00
_diffrn_reflns_number     19734
_diffrn_reflns_av_R_equivalents     0.0321
_diffrn_reflns_av_sigmaI/netI     0.0152
_diffrn_reflns_theta_max     29.98
_diffrn_reflns_theta_full     29.98
_diffrn_measured_fraction_theta_max     0.998
_diffrn_measured_fraction_theta_full     0.998
_diffrn_reflns_limit_h_min     -6
_diffrn_reflns_limit_h_max     6
_diffrn_reflns_limit_k_min     -19
_diffrn_reflns_limit_k_max     19
_diffrn_reflns_limit_l_min     -20
_diffrn_reflns_limit_l_max     20
_refine_special_details
;
Refinement of <i>F</i>^2^ against ALL reflections. The weighted <i>R</i>-factor
<i>wR</i> and goodness of fit <i>S</i> are based on <i>F</i>^2^, conventional
<i>R</i>-factors <i>R</i> are based on <i>F</i>, with <i>F</i> set to zero for
negative <i>F</i>^2^. The threshold expression of <i>F</i>^2^ >
\s(<i>F</i>^2^) is used only for calculating <i>R</i>-factors(gt) <i>etc</i>.
and is not relevant to the choice of reflections for refinement.
<i>R</i>-factors based on <i>F</i>^2^ are statistically about twice as large
as those based on <i>F</i>, and <i>R</i>- factors based on ALL data will be
even larger.
;
_reflns_number_total     2833
_reflns_number_gt     2535
_reflns_threshold_expression     I>2sigma(I)
_refine_ls_structure_factor_coef     Fsqd
_refine_ls_matrix_type     full
_refine_ls_R_factor_all     0.0351
_refine_ls_R_factor_gt     0.0289
_refine_ls_wR_factor_gt     0.0780
_refine_ls_wR_factor_ref     0.0813
_refine_ls_goodness_of_fit_ref     1.072
_refine_ls_restrained_S_all     1.072
_refine_ls_number_reflns     2833
_refine_ls_number_parameters     149
_refine_ls_number_restraints     0
_refine_ls_hydrogen_treatment     mixed
_refine_ls_weighting_scheme     calc
_refine_ls_weighting_details
         'calc w=1/[\s^2^(Fo^2^)+(0.0499P)^2^+0.2334P] where P=(Fo^2^+2Fc^2^)/3'
_atom_sites_solution_hydrogens     geom
_atom_sites_solution_primary     direct
_atom_sites_solution_secondary     difmap
_refine_ls_shift/su_max     0.001
_refine_ls_shift/su_mean     0.000
_refine_diff_density_max     0.508
_refine_diff_density_min     -0.393
_refine_ls_extinction_method     none
_refine_ls_extinction_coef     ?
loop_
    _atom_type_symbol
    _atom_type_description
    _atom_type_scat_dispersion_real
    _atom_type_scat_dispersion_imag
    _atom_type_scat_source
    'C' 'C' 0.0033 0.0016
                         'International Tables Vol C Tables 4.2.6.8 and 6.1.1.4'
    'H' 'H' 0.0000 0.0000
                         'International Tables Vol C Tables 4.2.6.8 and 6.1.1.4'
    'O' 'O' 0.0106 0.0060
                         'International Tables Vol C Tables 4.2.6.8 and 6.1.1.4'
    'N' 'N' 0.0061 0.0033
                         'International Tables Vol C Tables 4.2.6.8 and 6.1.1.4'
    'Cl' 'Cl' 0.1484 0.1585
                         'International Tables Vol C Tables 4.2.6.8 and 6.1.1.4'
_computing_data_collection     'PROCESS-AUTO (Rigaku/MSC, 2004)'
_computing_cell_refinement     'PROCESS-AUTO (Rigaku/MSC, 2004)'
_computing_data_reduction     'CrystalStructure (Rigaku/MSC, 2004)'
_computing_structure_solution     'SHELXS97 (Sheldrick, 2008)'
_computing_structure_refinement     'SHELXL97 (Sheldrick, 2008)'
_computing_molecular_graphics     'ORTEP-3 (Farrugia, 1997)'
_computing_publication_material
                   'CrystalStructure (Rigaku/MSC, 2004) and PLATON (Spek, 2009)'
loop_
    _atom_site_type_symbol
    _atom_site_label
    _atom_site_fract_x
    _atom_site_fract_y
    _atom_site_fract_z
    _atom_site_U_iso_or_equiv
    _atom_site_adp_type
    _atom_site_calc_flag
    _atom_site_refinement_flags
    _atom_site_occupancy
    _atom_site_symmetry_multiplicity
    _atom_site_disorder_assembly
    _atom_site_disorder_group
    Cl Cl1 1.52398(5) 0.692432(19) 0.490381(17) 0.02257(8) Uani d . 1 1 . .
    O O1 0.69354(15) 0.47150(5) 0.18863(5) 0.02033(15) Uani d . 1 1 . .
    O O2 0.54429(14) 0.62747(5) 0.17436(5) 0.01875(15) Uani d . 1 1 . .
    O O3 0.99168(16) 0.77178(6) 0.14572(5) 0.02218(16) Uani d . 1 1 . .
    O O4 0.72288(16) 0.82806(6) 0.25018(5) 0.02337(17) Uani d . 1 1 . .
    N N1 0.89159(16) 0.76980(6) 0.22167(5) 0.01549(16) Uani d . 1 1 . .
    N N2 0.18864(16) 0.54745(6) 0.05617(5) 0.01577(16) Uani d . 1 1 . .
    C C1 0.90441(18) 0.59589(7) 0.27806(6) 0.01446(17) Uani d . 1 1 . .
    C C2 0.99232(19) 0.69339(6) 0.28474(6) 0.01377(17) Uani d . 1 1 . .
    C C3 1.18351(19) 0.72540(7) 0.34825(6) 0.01557(18) Uani d . 1 1 . .
    H H3 1.2416 0.7923 0.3504 0.019 Uiso calc R 1 1 . .
    C C4 1.28706(19) 0.65599(7) 0.40871(7) 0.01698(18) Uani d . 1 1 . .
    C C5 1.2038(2) 0.55818(7) 0.40559(7) 0.01984(19) Uani d . 1 1 . .
    H H5 1.2757 0.5117 0.4478 0.024 Uiso calc R 1 1 . .
    C C6 1.0143(2) 0.52883(7) 0.34015(7) 0.01845(19) Uani d . 1 1 . .
    H H6 0.9584 0.4617 0.3376 0.022 Uiso calc R 1 1 . .
    C C7 0.70336(18) 0.55797(7) 0.20900(6) 0.01475(17) Uani d . 1 1 . .
    C C8 0.18281(19) 0.44916(7) 0.04969(6) 0.01661(18) Uani d . 1 1 . .
    H H8 0.3099 0.4109 0.0841 0.020 Uiso calc R 1 1 . .
    C C9 0.00621(19) 0.59808(7) 0.00657(6) 0.01588(18) Uani d . 1 1 . .
    H H9 0.0056 0.6682 0.0098 0.019 Uiso calc R 1 1 . .
    H H2 0.429(4) 0.6024(14) 0.1346(14) 0.050(5) Uiso d . 1 1 . .
loop_
    _atom_site_aniso_label
    _atom_site_aniso_U_11
    _atom_site_aniso_U_22
    _atom_site_aniso_U_33
    _atom_site_aniso_U_12
    _atom_site_aniso_U_13
    _atom_site_aniso_U_23
    Cl1 0.02064(13) 0.02541(14) 0.02136(13) -0.00126(9) -0.00925(9) -0.00274(9)
    O1 0.0212(3) 0.0153(3) 0.0243(4) -0.0027(3) -0.0041(3) -0.0039(3)
    O2 0.0174(3) 0.0171(3) 0.0215(4) 0.0001(3) -0.0072(3) -0.0038(3)
    O3 0.0290(4) 0.0224(4) 0.0151(3) -0.0004(3) 0.0005(3) 0.0007(3)
    O4 0.0249(4) 0.0182(3) 0.0271(4) 0.0068(3) 0.0004(3) -0.0010(3)
    N1 0.0167(4) 0.0131(3) 0.0166(4) -0.0019(3) -0.0031(3) -0.0010(3)
    N2 0.0148(3) 0.0181(4) 0.0144(4) -0.0023(3) -0.0012(3) -0.0013(3)
    C1 0.0139(4) 0.0135(4) 0.0160(4) -0.0009(3) -0.0011(3) -0.0025(3)
    C2 0.0138(4) 0.0135(4) 0.0139(4) 0.0011(3) -0.0007(3) -0.0008(3)
    C3 0.0150(4) 0.0150(4) 0.0167(4) -0.0015(3) -0.0012(3) -0.0025(3)
    C4 0.0146(4) 0.0199(4) 0.0163(4) 0.0005(3) -0.0037(3) -0.0024(3)
    C5 0.0207(4) 0.0179(4) 0.0208(4) 0.0015(4) -0.0059(4) 0.0014(4)
    C6 0.0200(4) 0.0138(4) 0.0215(4) -0.0005(3) -0.0036(3) -0.0002(3)
    C7 0.0131(4) 0.0160(4) 0.0151(4) -0.0022(3) 0.0002(3) -0.0017(3)
    C8 0.0160(4) 0.0178(4) 0.0159(4) -0.0004(3) -0.0019(3) -0.0006(3)
    C9 0.0165(4) 0.0154(4) 0.0157(4) -0.0017(3) -0.0003(3) -0.0010(3)
_geom_special_details
;
All e.s.d.'s (except the e.s.d. in the dihedral angle between two l.s. planes)
are estimated using the full covariance matrix. The cell e.s.d.'s are taken
into account individually in the estimation of e.s.d.'s in distances, angles
and torsion angles; correlations between e.s.d.'s in cell parameters are only
used when they are defined by crystal symmetry. An approximate (isotropic)
treatment of cell e.s.d.'s is used for estimating e.s.d.'s involving l.s.
planes.
;
loop_
    _geom_bond_atom_site_label_1
    _geom_bond_atom_site_label_2
    _geom_bond_site_symmetry_2
    _geom_bond_distance
    _geom_bond_publ_flag
    Cl1 C4 . 1.7313(10) ?
    O1 C7 . 1.2095(11) ?
    O2 C7 . 1.3183(11) ?
    O2 H2 . 0.88(2) ?
    O3 N1 . 1.2323(11) ?
    O4 N1 . 1.2195(11) ?
    N1 C2 . 1.4727(12) ?
    N2 C9 . 1.3343(12) ?
    N2 C8 . 1.3344(13) ?
    C1 C2 . 1.3909(12) ?
    C1 C6 . 1.3932(13) ?
    C1 C7 . 1.4964(12) ?
    C2 C3 . 1.3836(12) ?
    C3 C4 . 1.3875(13) ?
    C3 H3 . 0.9500 ?
    C4 C5 . 1.3855(14) ?
    C5 C6 . 1.3866(13) ?
    C5 H5 . 0.9500 ?
    C6 H6 . 0.9500 ?
    C8 C9 3_565 1.3888(13) ?
    C8 H8 . 0.9500 ?
    C9 C8 3_565 1.3888(13) ?
    C9 H9 . 0.9500 ?
loop_
    _geom_angle_atom_site_label_1
    _geom_angle_atom_site_label_2
    _geom_angle_atom_site_label_3
    _geom_angle_site_symmetry_1
    _geom_angle_site_symmetry_3
    _geom_angle
    _geom_angle_publ_flag
    C7 O2 H2 . . 110.7(12) ?
    O4 N1 O3 . . 125.45(9) ?
    O4 N1 C2 . . 117.09(8) ?
    O3 N1 C2 . . 117.41(8) ?
    C9 N2 C8 . . 117.35(8) ?
    C2 C1 C6 . . 117.15(8) ?
    C2 C1 C7 . . 124.91(8) ?
    C6 C1 C7 . . 117.93(8) ?
    C3 C2 C1 . . 123.33(8) ?
    C3 C2 N1 . . 115.18(8) ?
    C1 C2 N1 . . 121.47(8) ?
    C2 C3 C4 . . 117.45(9) ?
    C2 C3 H3 . . 121.3 ?
    C4 C3 H3 . . 121.3 ?
    C5 C4 C3 . . 121.48(9) ?
    C5 C4 Cl1 . . 119.20(7) ?
    C3 C4 Cl1 . . 119.32(7) ?
    C4 C5 C6 . . 119.28(9) ?
    C4 C5 H5 . . 120.4 ?
    C6 C5 H5 . . 120.4 ?
    C5 C6 C1 . . 121.31(9) ?
    C5 C6 H6 . . 119.3 ?
    C1 C6 H6 . . 119.3 ?
    O1 C7 O2 . . 124.96(9) ?
    O1 C7 C1 . . 121.69(9) ?
    O2 C7 C1 . . 113.35(8) ?
    N2 C8 C9 . 3_565 121.03(8) ?
    N2 C8 H8 . . 119.5 ?
    C9 C8 H8 3_565 . 119.5 ?
    N2 C9 C8 . 3_565 121.62(9) ?
    N2 C9 H9 . . 119.2 ?
    C8 C9 H9 3_565 . 119.2 ?
loop_
    _geom_torsion_atom_site_label_1
    _geom_torsion_atom_site_label_2
    _geom_torsion_atom_site_label_3
    _geom_torsion_atom_site_label_4
    _geom_torsion_site_symmetry_1
    _geom_torsion_site_symmetry_2
    _geom_torsion_site_symmetry_3
    _geom_torsion_site_symmetry_4
    _geom_torsion
    _geom_torsion_publ_flag
    C6 C1 C2 C3 . . . . 1.03(14) ?
    C7 C1 C2 C3 . . . . -178.46(9) ?
    C6 C1 C2 N1 . . . . 179.18(9) ?
    C7 C1 C2 N1 . . . . -0.31(14) ?
    O4 N1 C2 C3 . . . . -77.08(11) ?
    O3 N1 C2 C3 . . . . 100.39(10) ?
    O4 N1 C2 C1 . . . . 104.62(10) ?
    O3 N1 C2 C1 . . . . -77.91(11) ?
    C1 C2 C3 C4 . . . . -1.09(14) ?
    N1 C2 C3 C4 . . . . -179.35(8) ?
    C2 C3 C4 C5 . . . . 0.29(15) ?
    C2 C3 C4 Cl1 . . . . -179.28(7) ?
    C3 C4 C5 C6 . . . . 0.51(15) ?
    Cl1 C4 C5 C6 . . . . -179.92(8) ?
    C4 C5 C6 C1 . . . . -0.57(15) ?
    C2 C1 C6 C5 . . . . -0.16(15) ?
    C7 C1 C6 C5 . . . . 179.36(9) ?
    C2 C1 C7 O1 . . . . 157.90(10) ?
    C6 C1 C7 O1 . . . . -21.58(14) ?
    C2 C1 C7 O2 . . . . -22.11(13) ?
    C6 C1 C7 O2 . . . . 158.41(9) ?
    C9 N2 C8 C9 . . . 3_565 -0.01(15) ?
    C8 N2 C9 C8 . . . 3_565 0.01(15) ?
loop_
    _geom_hbond_atom_site_label_D
    _geom_hbond_atom_site_label_H
    _geom_hbond_atom_site_label_A
    _geom_hbond_site_symmetry_A
    _geom_hbond_distance_DH
    _geom_hbond_distance_HA
    _geom_hbond_distance_DA
    _geom_hbond_angle_DHA
    O2 H2 N2 . 0.88(2) 1.80(2) 2.6739(10) 178(2)
    C3 H3 O1 2_755 0.95 2.51 3.4305(12) 162
    C6 H6 O3 2_745 0.95 2.59 3.4865(13) 157
    C8 H8 O1 . 0.95 2.55 3.2201(12) 128
    C9 H9 O3 1_455 0.95 2.45 3.1273(12) 128
_iucr_refine_instructions_details
;
TITL  10040220
CELL  0.71075 4.87662 13.53850 14.79808 90.000 90.858 90.000
ZERR  2 0.00013 0.00025 0.00059 0.000 0.002 0.000
LATT 1
SYMM    -X, .50+Y, .50-Z
SFAC C H O N CL
UNIT 36 24 16 8 4
SHEL 99999.000000 0.000000
OMIT     6   4   4
L.S. 15
FMAP 2
PLAN -20
WPDB -2
BOND $H
CONF
HTAB
TEMP -163.0
ACTA
SIZE 0.350 0.150 0.110
LIST 4
WGHT    0.049900    0.233400
FVAR       2.30921
CL1   5    1.523980    0.692432    0.490381    11.00000    0.02064    0.02541 =
         0.02136   -0.00274   -0.00925   -0.00126
O1    3    0.693536    0.471500    0.188633    11.00000    0.02117    0.01533 =
         0.02435   -0.00385   -0.00406   -0.00273
O2    3    0.544292    0.627465    0.174360    11.00000    0.01741    0.01712 =
         0.02148   -0.00377   -0.00717    0.00013
O3    3    0.991681    0.771780    0.145719    11.00000    0.02901    0.02243 =
         0.01512    0.00067    0.00047   -0.00044
O4    3    0.722881    0.828057    0.250179    11.00000    0.02488    0.01815 =
         0.02709   -0.00098    0.00043    0.00677
N1    4    0.891590    0.769803    0.221669    11.00000    0.01670    0.01309 =
         0.01659   -0.00099   -0.00306   -0.00186
N2    4    0.188642    0.547448    0.056165    11.00000    0.01476    0.01806 =
         0.01444   -0.00135   -0.00121   -0.00227
C1    1    0.904409    0.595894    0.278056    11.00000    0.01386    0.01349 =
         0.01598   -0.00247   -0.00109   -0.00094
C2    1    0.992325    0.693388    0.284736    11.00000    0.01385    0.01351 =
         0.01393   -0.00076   -0.00068    0.00108
C3    1    1.183510    0.725402    0.348251    11.00000    0.01500    0.01498 =
         0.01668   -0.00250   -0.00115   -0.00155
AFIX  43
H3    2    1.241648    0.792344    0.350386    11.00000   -1.20000
AFIX   0
C4    1    1.287064    0.655986    0.408706    11.00000    0.01460    0.01991 =
         0.01633   -0.00243   -0.00373    0.00055
C5    1    1.203798    0.558185    0.405587    11.00000    0.02068    0.01788 =
         0.02077    0.00140   -0.00591    0.00153
AFIX  43
H5    2    1.275731    0.511742    0.447825    11.00000   -1.20000
AFIX   0
C6    1    1.014335    0.528834    0.340147    11.00000    0.01995    0.01384 =
         0.02145   -0.00025   -0.00361   -0.00049
AFIX  43
H6    2    0.958370    0.461667    0.337598    11.00000   -1.20000
AFIX   0
C7    1    0.703365    0.557965    0.208996    11.00000    0.01315    0.01597 =
         0.01511   -0.00172    0.00018   -0.00220
C8    1    0.182809    0.449160    0.049691    11.00000    0.01603    0.01784 =
         0.01587   -0.00063   -0.00191   -0.00041
AFIX  43
H8    2    0.309940    0.410900    0.084102    11.00000   -1.20000
AFIX   0
C9    1    0.006209    0.598077    0.006566    11.00000    0.01651    0.01545 =
         0.01567   -0.00095   -0.00031   -0.00168
AFIX  43
H9    2    0.005608    0.668157    0.009816    11.00000   -1.20000
AFIX   0
H2    2    0.428941    0.602430    0.134645    11.00000    0.05009
HKLF 4
REM   10040220
REM R1 =  0.0289 for   2535 Fo > 4sig(Fo)  and  0.0351 for all   2833 data
REM    149 parameters refined using      0 restraints
END
WGHT      0.0498      0.2333
REM Highest difference peak  0.508,  deepest hole -0.393,  1-sigma level  0.126
Q1    1   0.9953  0.5591  0.2997  11.00000  0.05    0.51
Q2    1   1.1292  0.5424  0.3673  11.00000  0.05    0.50
Q3    1   0.8238  0.5766  0.2386  11.00000  0.05    0.47
Q4    1   1.2669  0.6002  0.4021  11.00000  0.05    0.47
Q5    1   0.1167  0.4221  0.0125  11.00000  0.05    0.45
Q6    1   0.7559  0.5151  0.1768  11.00000  0.05    0.41
Q7    1   0.9384  0.6414  0.2756  11.00000  0.05    0.39
Q8    1   0.7851  0.4472  0.2022  11.00000  0.05    0.34
Q9    1   1.0453  0.7124  0.3273  11.00000  0.05    0.33
Q10   1   0.6906  0.8022  0.3017  11.00000  0.05    0.32
Q11   1   1.2158  0.6859  0.3838  11.00000  0.05    0.31
Q12   1   0.7261  0.4934  0.1023  11.00000  0.05    0.30
Q13   1   1.3598  0.5163  0.4340  11.00000  0.05    0.29
Q14   1   1.3124  0.5251  0.4173  11.00000  0.05    0.29
Q15   1   1.0420  0.4787  0.3157  11.00000  0.05    0.28
Q16   1   0.6509  0.4850  0.1325  11.00000  0.05    0.27
Q17   1   0.6297  0.4642  0.1509  11.00000  0.05    0.27
Q18   1   0.8785  0.4817  0.1592  11.00000  0.05    0.26
Q19   1   0.5651  0.7407  0.2233  11.00000  0.05    0.26
Q20   1   0.5227  0.6823  0.1964  11.00000  0.05    0.26
;
