# Supplementary material for: 4-Chloro-2-nitro­benzoic acid–pyrazine (2/1)
Source: Acta Crystallogr Sect E Struct Rep Online. 2011 Nov 9;67(Pt 12):o3222. doi: 10.1107/S1600536811046113 (PMC3238884; doi:10.1107/S1600536811046113)
Supplement: Supplementary file 2 [file e-67-o3222-Isup2.hkl]

# 
# h,k,l, Fc-squared, Fo-squared, sigma(Fo-squared) and status flag 
# 
data_I
_shelx_title '  10040220' 
_shelx_refln_list_code          4 
_shelx_F_calc_maximum      175.66 
_exptl_crystal_F_000       492.00 
_reflns_d_resolution_high  0.7111 
 
loop_ 
 _symmetry_equiv_pos_as_xyz 
 'x, y, z' 
 '-x, y+1/2, -z+1/2' 
 '-x, -y, -z' 
 'x, -y-1/2, z-1/2' 
 
_cell_length_a     4.8766 
_cell_length_b    13.5385 
_cell_length_c    14.7981 
_cell_angle_alpha  90.000 
_cell_angle_beta   90.858 
_cell_angle_gamma  90.000 
 
_shelx_F_squared_multiplier     1.000 
 
loop_ 
 _refln_index_h 
 _refln_index_k 
 _refln_index_l 
 _refln_F_squared_calc 
 _refln_F_squared_meas 
 _refln_F_squared_sigma 
 _refln_observed_status 
   1   0   0     2002.22     2103.10      9.91 o 
   2   0   0      835.73      811.01      5.11 o 
   3   0   0       54.45       47.81      0.98 o 
   4   0   0     3112.34     3160.38     42.37 o 
   5   0   0       71.78       74.06      3.64 o 
   6   0   0      668.28      657.16      8.47 o 
   1   1   0      354.85      326.49      1.28 o 
   2   1   0       81.19       84.52      0.74 o 
   3   1   0     1389.79     1473.62      8.00 o 
   4   1   0        4.03        1.83      0.60 o 
   5   1   0      425.51      432.07      3.48 o 
   6   1   0      434.54      425.91      5.48 o 
   0   2   0      662.48      603.49     31.61 o 
   1   2   0      238.45      244.78      1.01 o 
   2   2   0     4713.44     5122.77     22.19 o 
   3   2   0      296.80      280.68      1.53 o 
   4   2   0      235.36      232.96      1.99 o 
   5   2   0      144.42      148.38      1.59 o 
   6   2   0        2.46        2.27      0.89 o 
   1   3   0       84.04       87.94      0.62 o 
   2   3   0       30.02       25.50      0.63 o 
   3   3   0        6.10        4.94      0.46 o 
   4   3   0        4.72        5.13      0.63 o 
   5   3   0       37.14       39.68      1.04 o 
   6   3   0        3.46        1.52      1.18 o 
   0   4   0     1508.14     1507.59     11.09 o 
   1   4   0     2454.81     2585.49      8.83 o 
   2   4   0       61.14       61.02      0.67 o 
   3   4   0       12.33       10.58      0.52 o 
   4   4   0        0.84        1.97      0.52 o 
   5   4   0       73.76       72.68      0.95 o 
   6   4   0      139.14      139.67      2.42 o 
   1   5   0      785.53      890.19      4.02 o 
   2   5   0       84.30       78.75      0.55 o 
   3   5   0       41.18       37.90      0.94 o 
   4   5   0      430.54      430.66      3.13 o 
   5   5   0       69.70       66.13      1.00 o 
   6   5   0       34.88       32.50      1.62 o 
   0   6   0        7.25        2.88      0.49 o 
   1   6   0     3712.52     4049.83     14.44 o 
   2   6   0        7.96       12.59      0.61 o 
   3   6   0       33.66       35.50      1.33 o 
   4   6   0      475.22      462.76      2.67 o 
   5   6   0      219.99      208.63      2.38 o 
   6   6   0        3.40        0.97      1.72 o 
   1   7   0      196.55      234.11      1.24 o 
   2   7   0      240.95      256.65      1.93 o 
   3   7   0       37.83       50.24      0.99 o 
   4   7   0      158.64      161.54      1.78 o 
   5   7   0       45.02       45.21      1.63 o 
   6   7   0       17.23       14.38      1.84 o 
   0   8   0     2331.02     2609.88     20.03 o 
   1   8   0      331.17      259.35      1.66 o 
   2   8   0       99.21      107.77      1.29 o 
   3   8   0      285.29      286.16      2.13 o 
   4   8   0      522.27      511.73      3.18 o 
   5   8   0       12.33       11.78      1.18 o 
   6   8   0      161.33      165.57      4.74 o 
   1   9   0      646.43      640.02      2.63 o 
   2   9   0       95.80       88.37      0.96 o 
   3   9   0        0.93        1.34      0.57 o 
   4   9   0       44.70       40.86      1.27 o 
   5   9   0       59.72       61.43      2.29 o 
   6   9   0       81.75       80.82      3.03 o 
   0  10   0        2.08        2.17      0.75 o 
   1  10   0      180.20      197.32      1.43 o 
   2  10   0     2805.42     2750.43     10.82 o 
   3  10   0        4.69        4.76      0.76 o 
   4  10   0       99.39      101.71      1.53 o 
   5  10   0       56.68       54.70      6.71 o 
   1  11   0       55.15       68.96      0.88 o 
   2  11   0        0.61        0.17      0.43 o 
   3  11   0      130.53      121.37      2.21 o 
   4  11   0      252.27      247.43      3.91 o 
   5  11   0       51.11       56.59      4.90 o 
   0  12   0      594.30      548.73      3.93 o 
   1  12   0       86.45       76.86      0.98 o 
   2  12   0      102.66      105.38      1.17 o 
   3  12   0      267.97      266.84      2.54 o 
   4  12   0       58.51       67.81      2.83 o 
   5  12   0       70.40       67.40      3.83 o 
   1  13   0       11.77       11.53      0.69 o 
   2  13   0      176.12      176.04      2.42 o 
   3  13   0        8.90        9.46      0.87 o 
   4  13   0       22.87       24.86      2.82 o 
   5  13   0        1.59        1.79      3.07 o 
   0  14   0      377.75      340.84      5.02 o 
   1  14   0        4.71        1.92      0.66 o 
   2  14   0       55.05       49.08      1.07 o 
   3  14   0       37.01       36.12      2.14 o 
   4  14   0       61.86       57.66      3.93 o 
   1  15   0      128.09      109.19      1.62 o 
   2  15   0      139.98      144.23      2.95 o 
   3  15   0        2.20        1.23      1.74 o 
   4  15   0        1.50        2.65      3.36 o 
   0  16   0        0.27        1.11      1.02 o 
   1  16   0      664.89      654.84      4.90 o 
   2  16   0       72.09       74.92      2.86 o 
   3  16   0      311.51      330.63      4.45 o 
   1  17   0       13.62       17.89      1.37 o 
   2  17   0       48.96       51.73      2.53 o 
   3  17   0        2.02        0.90      1.75 o 
   0  18   0        0.57        1.95      1.35 o 
   1  18   0      142.13      146.94      2.89 o 
   2  18   0      578.37      611.19      6.22 o 
  -6   1   1      292.96      275.36      3.00 o 
  -5   1   1       58.72       58.21      1.00 o 
  -4   1   1      422.88      432.67      2.56 o 
  -3   1   1      130.06      144.71      1.23 o 
  -2   1   1       13.01       15.06      0.41 o 
  -1   1   1       99.11       93.40      0.57 o 
   1   1   1      539.98      536.92      2.07 o 
   2   1   1     1915.81     1966.05      7.35 o 
   3   1   1      211.64      212.64      1.47 o 
   4   1   1       39.13       36.54      0.99 o 
   5   1   1      146.88      142.37      1.60 o 
   6   1   1       76.73       76.40      1.62 o 
  -6   2   1       29.43       30.81      1.54 o 
  -5   2   1       17.16       17.91      0.78 o 
  -4   2   1       72.69       70.56      1.10 o 
  -3   2   1      724.16      722.91      5.44 o 
  -2   2   1      964.39      999.66      5.38 o 
  -1   2   1      378.61      433.98      2.86 o 
   0   2   1     3550.57     3686.08     14.88 o 
   1   2   1      433.31      380.87      1.62 o 
   2   2   1      903.45      949.24      3.77 o 
   3   2   1       18.18       21.79      0.75 o 
   4   2   1        0.83       -0.13      0.61 o 
   5   2   1       48.60       48.57      1.24 o 
   6   2   1        2.51        2.64      1.08 o 
  -6   3   1      391.04      391.80      3.17 o 
  -5   3   1      111.44      108.99      1.18 o 
  -4   3   1       47.57       46.69      0.66 o 
  -3   3   1        0.15        1.01      0.35 o 
  -2   3   1      357.16      335.97      1.55 o 
  -1   3   1     7609.80     8153.55     44.97 o 
   0   3   1     6307.30     6842.29     21.76 o 
   1   3   1       57.89       73.11      0.77 o 
   2   3   1      125.95      159.53      1.04 o 
   3   3   1     2656.75     2812.53     15.05 o 
   4   3   1     1491.89     1494.18     12.27 o 
   5   3   1      340.72      334.30      2.41 o 
   6   3   1        1.50        1.17      1.32 o 
  -6   4   1      196.16      190.64      2.33 o 
  -5   4   1       23.07       24.16      0.76 o 
  -4   4   1      241.31      224.20      1.58 o 
  -3   4   1      254.04      259.88      1.46 o 
  -2   4   1      300.84      281.46      1.55 o 
  -1   4   1      538.78      520.39      3.07 o 
   0   4   1     1678.46     1664.00      5.52 o 
   1   4   1      183.69      210.87      1.32 o 
   2   4   1       47.72       70.22      0.69 o 
   3   4   1      166.59      170.06      1.74 o 
   4   4   1      276.96      272.11      2.13 o 
   5   4   1      408.64      400.00      5.13 o 
   6   4   1        0.27        0.16      0.99 o 
  -6   5   1      403.20      392.86      6.22 o 
  -5   5   1       54.35       54.15      1.26 o 
  -4   5   1      799.26      802.16      3.87 o 
  -3   5   1      627.79      616.99      3.17 o 
  -2   5   1     1504.45     1462.73      5.93 o 
  -1   5   1     2081.20     2121.23     14.82 o 
   0   5   1     7137.44     7642.05     29.95 o 
   1   5   1       15.68       29.67      0.88 o 
   2   5   1     5497.83     6033.59     30.42 o 
   3   5   1        9.77        6.70      0.52 o 
   4   5   1      894.42      883.30      4.42 o 
   5   5   1        0.09        0.10      0.56 o 
   6   5   1       88.63       87.86      2.25 o 
  -6   6   1      472.81      474.14      3.82 o 
  -5   6   1       17.02       15.69      1.25 o 
  -4   6   1      195.09      190.34      2.08 o 
  -3   6   1      137.96      131.69      1.42 o 
  -2   6   1      118.20      128.59      1.02 o 
  -1   6   1      125.01      172.98      1.38 o 
   0   6   1      590.16      550.00      3.57 o 
   1   6   1      518.54      572.54      2.26 o 
   2   6   1      718.19      746.13      4.35 o 
   3   6   1      166.64      158.58      1.98 o 
   4   6   1        3.33        3.53      0.59 o 
   5   6   1      834.46      821.62      6.19 o 
   6   6   1       36.87       44.34      2.17 o 
  -6   7   1        0.08        0.31      1.16 o 
  -5   7   1        0.12        1.04      0.88 o 
  -4   7   1      638.46      644.64      4.46 o 
  -3   7   1      693.71      730.90      4.09 o 
  -2   7   1      342.80      325.28      1.80 o 
  -1   7   1      636.62      637.81      3.08 o 
   0   7   1      589.76      524.44      3.27 o 
   1   7   1       96.15       76.85      0.76 o 
   2   7   1     1691.80     1712.97      6.24 o 
   3   7   1       45.80       43.72      0.75 o 
   4   7   1       45.85       37.00      1.49 o 
   5   7   1       58.20       53.96      1.99 o 
   6   7   1       46.07       48.39      2.06 o 
  -6   8   1        6.17        5.74      2.14 o 
  -5   8   1      173.51      175.95      2.18 o 
  -4   8   1       68.47       69.34      1.57 o 
  -3   8   1       85.83       92.78      1.50 o 
  -2   8   1      429.91      433.42      2.34 o 
  -1   8   1      271.40      259.63      1.26 o 
   0   8   1       28.13       41.94      0.57 o 
   1   8   1      163.91      165.42      1.28 o 
   2   8   1      501.79      497.10      2.86 o 
   3   8   1        6.72        5.07      0.36 o 
   4   8   1        0.82        0.42      0.70 o 
   5   8   1        2.23        1.86      1.09 o 
   6   8   1       32.65       33.90      2.08 o 
  -6   9   1       13.95        8.48      2.96 o 
  -5   9   1      141.47      132.76      2.68 o 
  -4   9   1      136.77      127.64      2.06 o 
  -3   9   1      193.90      189.94      1.51 o 
  -2   9   1      211.25      228.87      1.69 o 
  -1   9   1      585.09      611.70      2.90 o 
   0   9   1       52.55       54.45      0.72 o 
   1   9   1       59.71       62.23      1.12 o 
   2   9   1        6.31        5.50      0.47 o 
   3   9   1        4.80        4.89      0.39 o 
   4   9   1        6.48        7.42      1.23 o 
   5   9   1        0.23        1.35      0.98 o 
   6   9   1       16.03       11.19      3.73 o 
  -5  10   1      184.34      182.71      4.48 o 
  -4  10   1       16.06       17.30      1.72 o 
  -3  10   1        3.12        1.51      0.69 o 
  -2  10   1        8.37        4.46      0.47 o 
  -1  10   1      417.39      400.97      1.84 o 
   0  10   1       36.81       40.19      0.66 o 
   1  10   1      143.79      135.33      1.39 o 
   2  10   1        1.53        1.42      0.52 o 
   3  10   1      514.61      503.59      3.11 o 
   4  10   1      269.28      269.20      2.44 o 
   5  10   1        4.16        3.10      1.11 o 
  -5  11   1      212.66      204.71      5.40 o 
  -4  11   1        3.07        2.01      1.63 o 
  -3  11   1      169.98      161.99      4.59 o 
  -2  11   1      998.49      962.96      5.45 o 
  -1  11   1      648.87      653.75      3.25 o 
   0  11   1      238.70      217.55      1.74 o 
   1  11   1     1109.51     1122.27      4.89 o 
   2  11   1      591.55      590.35      4.44 o 
   3  11   1     1314.74     1307.22      7.68 o 
   4  11   1       65.18       71.40      2.77 o 
   5  11   1       17.06       12.86      1.92 o 
  -5  12   1        2.17        2.95      2.39 o 
  -4  12   1       70.15       76.76      3.26 o 
  -3  12   1        6.27        3.00      1.43 o 
  -2  12   1     1412.27     1366.51      5.39 o 
  -1  12   1       92.89       83.17      1.07 o 
   0  12   1        8.21        7.66      0.61 o 
   1  12   1     1816.81     1663.64      6.25 o 
   2  12   1      744.73      692.81      3.93 o 
   3  12   1        7.64        7.78      0.97 o 
   4  12   1      113.03      110.97      1.96 o 
   5  12   1      151.57      159.63      4.49 o 
  -5  13   1       35.10       33.75      5.02 o 
  -4  13   1      101.92      114.09      3.11 o 
  -3  13   1       42.39       48.85      2.34 o 
  -2  13   1      693.93      633.51      5.52 o 
  -1  13   1       43.92       42.97      0.94 o 
   0  13   1        0.34        0.63      0.65 o 
   1  13   1     1227.19     1124.68      5.80 o 
   2  13   1      504.06      502.92      4.93 o 
   3  13   1      132.20      133.17      1.66 o 
   4  13   1       36.55       37.46      3.89 o 
  -4  14   1      154.85      167.61      6.09 o 
  -3  14   1       16.32       12.65      2.30 o 
  -2  14   1       74.10       77.52      1.32 o 
  -1  14   1        5.32        3.22      0.70 o 
   0  14   1      501.57      492.04      2.88 o 
   1  14   1        2.60        2.05      0.61 o 
   2  14   1        2.05        2.76      0.58 o 
   3  14   1       59.63       62.63      2.22 o 
   4  14   1       15.05       16.86      2.36 o 
  -4  15   1       41.66       46.16      2.87 o 
  -3  15   1       32.89       36.92      2.53 o 
  -2  15   1       65.24       74.58      3.94 o 
  -1  15   1        4.69        4.74      0.74 o 
   0  15   1       77.81       68.09      1.18 o 
   1  15   1      311.18      309.36      3.66 o 
   2  15   1       57.09       63.93      1.76 o 
   3  15   1       55.91       59.37      2.55 o 
   4  15   1       97.08       95.02      6.75 o 
  -3  16   1       24.51       24.82      2.83 o 
  -2  16   1       74.59       74.51      2.70 o 
  -1  16   1       10.40       10.55      1.51 o 
   0  16   1       84.73       83.84      1.35 o 
   1  16   1       71.85       74.48      1.99 o 
   2  16   1       39.94       39.32      2.09 o 
   3  16   1       20.83       16.41      3.08 o 
  -3  17   1        4.36        3.94      2.14 o 
  -2  17   1       73.97       71.92      4.03 o 
  -1  17   1       48.69       51.47      1.58 o 
   0  17   1        1.82        1.84      0.85 o 
   1  17   1      195.23      195.45      1.90 o 
   2  17   1       38.83       41.08      2.39 o 
   3  17   1        7.40        8.26      2.10 o 
  -2  18   1        8.05        6.96      2.41 o 
  -1  18   1       72.54       73.93      2.45 o 
   0  18   1       37.92       38.34      1.21 o 
   1  18   1       93.25       89.41      1.99 o 
   2  18   1        3.23        3.63      1.93 o 
   0  19   1       87.93       86.81      2.20 o 
  -6   0   2      497.26      491.62      7.82 o 
  -5   0   2       25.22       25.87      1.25 o 
  -4   0   2       78.67       71.53      1.29 o 
  -3   0   2     1930.40     1982.03      9.86 o 
  -2   0   2     2178.46     2240.10     10.07 o 
  -1   0   2    13947.11    14868.66     65.71 o 
   1   0   2        8.90       13.22      0.75 o 
   2   0   2      232.07      192.38      2.30 o 
   3   0   2     3902.16     4136.23     39.19 o 
   4   0   2      720.54      695.75      6.21 o 
   5   0   2      346.32      338.50      3.28 o 
   6   0   2       92.57       94.23      2.54 o 
  -6   1   2       11.16       11.92      1.41 o 
  -5   1   2       14.69       13.41      0.73 o 
  -4   1   2      577.69      604.83      3.33 o 
  -3   1   2      220.71      211.37      1.59 o 
  -2   1   2      403.05      439.47      2.09 o 
  -1   1   2     1387.86     1458.40      6.73 o 
   0   1   2      141.25      138.53      0.76 o 
   1   1   2     2243.34     2340.11      8.23 o 
   2   1   2     3687.63     3952.13     16.99 o 
   3   1   2        4.84        7.95      0.57 o 
   4   1   2      599.80      603.46      4.39 o 
   5   1   2       13.42       13.29      1.05 o 
   6   1   2        2.20        1.24      0.88 o 
  -6   2   2        4.76        3.03      1.19 o 
  -5   2   2      366.59      358.75      2.16 o 
  -4   2   2      603.78      617.16      3.96 o 
  -3   2   2       27.23       23.64      0.50 o 
  -2   2   2        2.05        6.04      0.33 o 
  -1   2   2     9292.67     1080.49   2613.74 o 
   0   2   2      159.73      150.26      0.77 o 
   1   2   2     5205.99     5484.88     19.75 o 
   2   2   2     3463.35     3706.91     13.60 o 
   3   2   2       10.85       14.14      0.65 o 
   4   2   2        1.80        3.01      0.66 o 
   5   2   2      951.70      928.09      5.76 o 
   6   2   2       36.46       38.94      1.30 o 
  -6   3   2       36.94       40.37      1.56 o 
  -5   3   2      116.04      113.61      1.09 o 
  -4   3   2       76.43       75.95      0.89 o 
  -3   3   2      581.98      550.26      2.33 o 
  -2   3   2        2.17        0.32      0.19 o 
  -1   3   2     3566.97      893.29   1106.30 o 
   0   3   2      426.18      454.66      1.94 o 
   1   3   2      840.34      835.69      3.38 o 
   2   3   2      140.65      134.64      1.02 o 
   3   3   2      289.91      309.84      3.11 o 
   4   3   2      193.82      197.48      1.85 o 
   5   3   2       87.71       84.26      1.82 o 
   6   3   2       17.99       10.80      3.76 o 
  -6   4   2      114.59      110.09      2.02 o 
  -5   4   2        4.55        3.47      0.67 o 
  -4   4   2      109.68      110.00      0.95 o 
  -3   4   2      596.42      654.02      3.32 o 
  -2   4   2      320.50      353.05      1.63 o 
  -1   4   2     2776.78     2850.30     22.90 o 
   0   4   2      237.67      307.46     47.97 o 
   1   4   2      626.85      623.54      2.45 o 
   2   4   2      144.40      153.70      1.16 o 
   3   4   2      746.09      755.24      5.25 o 
   4   4   2       82.06       83.88      1.44 o 
   5   4   2       82.13       77.76      1.19 o 
   6   4   2        0.00        0.26      1.15 o 
  -6   5   2        7.40        4.55      1.25 o 
  -5   5   2       33.77       36.43      1.22 o 
  -4   5   2       24.17       23.72      0.88 o 
  -3   5   2       14.82       18.81      0.66 o 
  -2   5   2      178.24      197.14      1.47 o 
  -1   5   2      638.14      663.49      3.78 o 
   0   5   2      142.37      166.57      1.19 o 
   1   5   2       47.81       33.78      0.62 o 
   2   5   2      478.50      432.39      1.96 o 
   3   5   2      809.66      799.91      5.28 o 
   4   5   2        9.12        9.29      0.71 o 
   5   5   2      105.55      110.03      1.42 o 
   6   5   2       14.42        9.16      2.59 o 
  -6   6   2        0.01        0.95      1.17 o 
  -5   6   2      403.08      394.96      3.00 o 
  -4   6   2      273.42      282.74      2.15 o 
  -3   6   2      488.97      507.63      3.05 o 
  -2   6   2     1144.98     1168.52      6.97 o 
  -1   6   2      493.92      532.22      2.10 o 
   0   6   2       83.63       71.41      0.64 o 
   1   6   2      124.03      102.70      1.03 o 
   2   6   2      174.03      149.80      1.12 o 
   3   6   2      778.72      791.36      3.68 o 
   4   6   2        2.07        2.62      0.48 o 
   5   6   2      349.73      324.03      4.33 o 
   6   6   2       75.31       77.11      2.21 o 
  -6   7   2      217.87      214.51      4.24 o 
  -5   7   2       30.32       35.85      2.20 o 
  -4   7   2      434.08      425.99      2.68 o 
  -3   7   2      296.77      307.05      2.01 o 
  -2   7   2      194.21      188.10      1.58 o 
  -1   7   2       16.36       18.14      0.37 o 
   0   7   2     1983.89     2135.99     11.60 o 
   1   7   2        1.87        3.39      0.40 o 
   2   7   2      342.85      365.09      1.91 o 
   3   7   2     2030.19     2027.55     10.96 o 
   4   7   2       58.86       54.03      0.82 o 
   5   7   2       80.55       81.59      1.79 o 
   6   7   2       24.04       24.33      2.13 o 
  -6   8   2       15.04        6.22      3.31 o 
  -5   8   2        5.32        5.34      1.30 o 
  -4   8   2       20.28       23.44      1.12 o 
  -3   8   2     1219.78     1219.80      5.57 o 
  -2   8   2      879.04      702.22    111.05 o 
  -1   8   2      511.11      478.82      2.28 o 
   0   8   2     1461.50     1471.42      5.84 o 
   1   8   2     1283.22     1262.28      6.49 o 
   2   8   2      764.53      823.92      3.54 o 
   3   8   2     3305.39     3262.23     12.98 o 
   4   8   2      181.84      162.79      1.57 o 
   5   8   2       70.53       74.08      1.87 o 
   6   8   2       73.88       72.59      2.48 o 
  -6   9   2       36.28       39.90      3.89 o 
  -5   9   2       52.47       56.29      4.13 o 
  -4   9   2      437.90      425.42      3.18 o 
  -3   9   2      586.76      601.42      4.44 o 
  -2   9   2      476.26      355.23     59.26 o 
  -1   9   2        1.58        4.06      0.38 o 
   0   9   2       19.57       25.35      0.66 o 
   1   9   2       70.82       68.61      0.88 o 
   2   9   2       88.10       86.91      0.92 o 
   3   9   2        6.11        4.73      0.54 o 
   4   9   2      446.43      423.77      3.11 o 
   5   9   2      143.23      144.73      2.24 o 
  -5  10   2       62.43       73.29      3.30 o 
  -4  10   2      604.35      595.51      8.20 o 
  -3  10   2        5.00        1.10      0.84 o 
  -2  10   2      290.37      289.44      1.80 o 
  -1  10   2      439.67      420.87      2.02 o 
   0  10   2      233.17      218.76      1.58 o 
   1  10   2     1531.89     1416.31      6.10 o 
   2  10   2      878.80      861.45      4.83 o 
   3  10   2        5.57        6.10      0.67 o 
   4  10   2       83.87       85.58      2.65 o 
   5  10   2      423.86      436.17      3.75 o 
  -5  11   2       38.59       47.88      3.03 o 
  -4  11   2        4.52        4.87      1.65 o 
  -3  11   2      290.44      262.30      5.38 o 
  -2  11   2      267.40      235.21      1.69 o 
  -1  11   2      126.89      127.59      1.12 o 
   0  11   2       34.11       34.90      0.69 o 
   1  11   2      686.05      695.03      4.08 o 
   2  11   2       11.65       12.29      0.70 o 
   3  11   2       16.39       16.40      0.81 o 
   4  11   2       31.71       28.58      1.57 o 
   5  11   2       28.12       21.16      3.98 o 
  -5  12   2       45.78       48.55      5.43 o 
  -4  12   2        5.43        5.42      2.57 o 
  -3  12   2      441.57      455.82      4.55 o 
  -2  12   2       10.39        5.59      3.64 o 
  -1  12   2       11.94       18.20      0.82 o 
   0  12   2       65.63       56.39      0.99 o 
   1  12   2        5.51        4.24      0.65 o 
   2  12   2      127.56      117.26      1.47 o 
   3  12   2      127.62      124.48      2.78 o 
   4  12   2        1.42        0.21      1.14 o 
   5  12   2        0.27        1.63      1.78 o 
  -4  13   2       24.94       23.63      3.00 o 
  -3  13   2      120.25      125.79      3.27 o 
  -2  13   2      229.05      134.40     43.57 o 
  -1  13   2        7.41        7.69      0.65 o 
   0  13   2      118.92      107.51      1.12 o 
   1  13   2       10.98       15.76      1.24 o 
   2  13   2        1.15        1.20      0.60 o 
   3  13   2       61.07       64.89      1.45 o 
   4  13   2        0.15       -0.13      1.64 o 
  -4  14   2       15.98       13.39      2.69 o 
  -3  14   2      112.52      103.94      2.85 o 
  -2  14   2      206.72      199.53      3.20 o 
  -1  14   2        8.12        5.41      0.71 o 
   0  14   2        0.44        0.36      0.54 o 
   1  14   2      101.72       88.70      1.41 o 
   2  14   2       26.02       29.31      1.10 o 
   3  14   2       74.46       72.91      1.61 o 
   4  14   2       62.63       73.57      3.46 o 
  -4  15   2       13.61       12.28      2.81 o 
  -3  15   2       93.99      101.39      3.18 o 
  -2  15   2        9.55        7.53      1.82 o 
  -1  15   2       70.57       69.40      1.16 o 
   0  15   2       49.65       44.79      1.11 o 
   1  15   2        0.09       -0.49      0.63 o 
   2  15   2       63.59       59.09      1.10 o 
   3  15   2       44.09       44.57      2.47 o 
   4  15   2       25.96       20.99      2.53 o 
  -3  16   2      361.11      374.90      5.41 o 
  -2  16   2       19.47       22.32      2.31 o 
  -1  16   2        5.35        2.44      1.08 o 
   0  16   2      164.11      173.71      2.51 o 
   1  16   2      129.99      134.47      1.58 o 
   2  16   2       10.51       10.53      1.12 o 
   3  16   2      172.65      179.93      4.11 o 
  -3  17   2        2.81        2.69      2.27 o 
  -2  17   2       24.90       28.43      2.40 o 
  -1  17   2        3.40        3.06      1.77 o 
   0  17   2        2.49        1.43      0.76 o 
   1  17   2      146.30      145.17      2.09 o 
   2  17   2       43.73       49.50      2.30 o 
   3  17   2       85.56       91.63      2.71 o 
  -2  18   2       44.86       54.44      5.32 o 
  -1  18   2      109.54      112.54      2.95 o 
   0  18   2       29.66       27.62      1.34 o 
   1  18   2      283.77      282.00      3.28 o 
   2  18   2        1.47        2.68      1.63 o 
  -6   1   3       38.72       39.19      1.43 o 
  -5   1   3      528.73      518.41      4.10 o 
  -4   1   3       30.95       32.40      0.74 o 
  -3   1   3        2.86        4.37      0.37 o 
  -2   1   3      852.00      982.44      3.74 o 
  -1   1   3    30856.36    33361.54    126.21 o 
   0   1   3       25.32       25.89      0.49 o 
   1   1   3     1078.28     1095.98      4.05 o 
   2   1   3       39.17       42.93      0.79 o 
   3   1   3      326.58      324.77      1.94 o 
   4   1   3        3.39        4.13      0.78 o 
   5   1   3      866.30      843.15      7.79 o 
   6   1   3        1.25        1.00      1.05 o 
  -6   2   3       71.93       74.91      1.79 o 
  -5   2   3      274.43      269.39      2.65 o 
  -4   2   3      809.03      818.44      4.66 o 
  -3   2   3      201.68      179.80      1.12 o 
  -2   2   3      217.13      261.25      1.62 o 
  -1   2   3     1046.24     1138.45      6.86 o 
   0   2   3     1048.92     1093.22      3.94 o 
   1   2   3       47.05       48.26      0.73 o 
   2   2   3     2829.21     3265.78     12.03 o 
   3   2   3       66.92       59.63      1.10 o 
   4   2   3       94.08       87.81      1.16 o 
   5   2   3      180.97      171.47      1.82 o 
   6   2   3      106.79      110.63      1.72 o 
  -6   3   3       11.15       12.33      1.48 o 
  -5   3   3       21.17       22.79      0.79 o 
  -4   3   3       96.45       90.39      0.98 o 
  -3   3   3     3351.96     3501.77     23.34 o 
  -2   3   3     2427.21     2527.01     18.69 o 
  -1   3   3      229.56      213.82      1.01 o 
   0   3   3      859.15      843.50      5.91 o 
   1   3   3    10907.88    11772.46     45.23 o 
   2   3   3     1870.30     1919.18      7.14 o 
   3   3   3     1254.28     1263.96      5.18 o 
   4   3   3      521.94      511.25      4.70 o 
   5   3   3       30.89       27.13      1.24 o 
   6   3   3       36.78       40.13      1.66 o 
  -6   4   3       16.75       17.80      1.33 o 
  -5   4   3      923.68      917.26      7.19 o 
  -4   4   3      180.61      182.87      1.67 o 
  -3   4   3       85.54       84.22      0.88 o 
  -2   4   3        6.27       13.51      0.81 o 
  -1   4   3     1125.92     1219.99      6.43 o 
   0   4   3      710.01      679.69      2.58 o 
   1   4   3      116.85      110.29      0.96 o 
   2   4   3      976.67      981.34      3.99 o 
   3   4   3       95.97       92.37      1.19 o 
   4   4   3      386.01      382.73      3.13 o 
   5   4   3      292.69      268.94      2.79 o 
   6   4   3      416.94      417.05      7.19 o 
  -6   5   3       17.31       17.56      1.61 o 
  -5   5   3      241.43      239.24      2.08 o 
  -4   5   3      147.83      143.43      1.34 o 
  -3   5   3       85.11       78.30      1.27 o 
  -2   5   3      253.32      249.25      1.68 o 
  -1   5   3      630.32      379.76    106.54 o 
   0   5   3      239.07      231.73      1.18 o 
   1   5   3     4240.38     4530.51     20.34 o 
   2   5   3       11.98        9.40      0.53 o 
   3   5   3      651.38      611.53      3.14 o 
   4   5   3       93.49       89.16      1.13 o 
   5   5   3      600.03      602.49      3.62 o 
   6   5   3      142.47      147.37      2.94 o 
  -6   6   3        7.07        4.98      2.33 o 
  -5   6   3       57.36       58.33      1.34 o 
  -4   6   3       14.38       13.79      0.80 o 
  -3   6   3      433.02      444.02      2.46 o 
  -2   6   3      259.37      289.72      1.42 o 
  -1   6   3       20.74       25.04      0.78 o 
   0   6   3      568.21      613.29      3.09 o 
   1   6   3       41.23       36.79      0.95 o 
   2   6   3        0.59        0.54      0.39 o 
   3   6   3      411.69      410.07      2.37 o 
   4   6   3      298.97      293.52      2.25 o 
   5   6   3        0.20        0.65      0.66 o 
   6   6   3        7.38        3.20      1.75 o 
  -6   7   3      107.31      103.61      3.78 o 
  -5   7   3      187.93      190.34      2.05 o 
  -4   7   3      146.98      146.21      1.51 o 
  -3   7   3       20.42       22.59      0.71 o 
  -2   7   3       79.72      101.11      1.64 o 
  -1   7   3     2316.80     2619.07     13.94 o 
   0   7   3      859.16     1031.99      5.05 o 
   1   7   3      370.62      372.62      2.02 o 
   2   7   3      122.82      116.84      1.09 o 
   3   7   3      187.95      189.47      1.50 o 
   4   7   3        3.34        2.60      0.69 o 
   5   7   3      310.17      293.58      3.93 o 
   6   7   3       59.17       66.32      2.57 o 
  -6   8   3        6.77        4.40      3.39 o 
  -5   8   3       49.24       46.48     11.28 o 
  -4   8   3       17.01       14.22      1.35 o 
  -3   8   3       16.26       14.35      0.77 o 
  -2   8   3      574.76      580.69      5.68 o 
  -1   8   3      128.82      130.34      1.07 o 
   0   8   3      889.15      919.14      4.19 o 
   1   8   3       15.22       13.92      0.50 o 
   2   8   3        6.55        5.74      0.55 o 
   3   8   3      580.98      567.27      3.51 o 
   4   8   3      237.63      229.71      3.30 o 
   5   8   3        0.04        0.05      1.00 o 
   6   8   3        0.09       -0.73      1.48 o 
  -5   9   3        9.45       10.83      2.88 o 
  -4   9   3      108.50      108.68      2.34 o 
  -3   9   3      288.65      281.82      6.45 o 
  -2   9   3        3.90        5.64      1.28 o 
  -1   9   3        6.23        3.06      0.41 o 
   0   9   3      293.80      250.63      1.49 o 
   1   9   3     1384.42     1366.63      6.82 o 
   2   9   3      394.53      385.22      1.84 o 
   3   9   3       38.43       38.89      0.97 o 
   4   9   3        8.90        6.57      0.97 o 
   5   9   3       46.38       46.46      2.03 o 
  -5  10   3        2.86        2.50      2.35 o 
  -4  10   3        0.98        0.74      1.55 o 
  -3  10   3       17.73       20.81      1.90 o 
  -2  10   3       12.89       19.11      1.57 o 
  -1  10   3      233.92      234.65      1.71 o 
   0  10   3        0.64        0.98      0.53 o 
   1  10   3        5.63        6.53      0.72 o 
   2  10   3      125.61      128.05      1.02 o 
   3  10   3        0.72        0.67      0.45 o 
   4  10   3      432.02      421.96      3.82 o 
   5  10   3        3.04        1.81      1.34 o 
  -5  11   3       18.15       20.38      3.01 o 
  -4  11   3       33.41       30.28      2.74 o 
  -3  11   3     1503.76     1476.06     10.24 o 
  -2  11   3        0.06        0.43      0.62 o 
  -1  11   3      358.12      338.89      2.03 o 
   0  11   3      430.25      444.26      2.26 o 
   1  11   3      387.53      354.50      2.25 o 
   2  11   3      149.88      146.40      1.45 o 
   3  11   3       12.10       12.12      0.80 o 
   4  11   3      228.69      213.58      2.27 o 
   5  11   3        3.91        2.73      1.35 o 
  -5  12   3      114.29      123.82      4.26 o 
  -4  12   3      154.65      158.49      4.01 o 
  -3  12   3       37.76       38.47      2.39 o 
  -2  12   3        0.29        0.17      0.38 o 
  -1  12   3       17.58       19.33      0.76 o 
   0  12   3       46.38       36.29      0.92 o 
   1  12   3      643.84      587.78      3.28 o 
   2  12   3        0.93        1.11      0.57 o 
   3  12   3      455.00      438.97      3.18 o 
   4  12   3        3.07        2.39      1.10 o 
   5  12   3       48.25       55.95      2.76 o 
  -4  13   3       86.81       91.66      3.13 o 
  -3  13   3      352.06      343.08      4.45 o 
  -2  13   3        9.70       12.17      0.64 o 
  -1  13   3      691.75      645.79      3.19 o 
   0  13   3      851.92      862.70      3.98 o 
   1  13   3      301.67      294.88      2.36 o 
   2  13   3      522.79      519.68      3.35 o 
   3  13   3      184.91      199.78      2.40 o 
   4  13   3       31.98       29.30      1.55 o 
  -4  14   3        3.05        3.61      2.18 o 
  -3  14   3      369.08      396.61      4.97 o 
  -2  14   3      227.76      213.64      3.17 o 
  -1  14   3      115.88      110.12      1.32 o 
   0  14   3      102.29       93.19      1.13 o 
   1  14   3       43.74       48.28      0.94 o 
   2  14   3        8.71        7.34      0.85 o 
   3  14   3        0.29        1.10      1.27 o 
   4  14   3       26.25       32.01      4.53 o 
  -4  15   3      110.22      111.43      3.79 o 
  -3  15   3       14.61       17.25      2.47 o 
  -2  15   3      442.54      427.24      5.14 o 
  -1  15   3       10.16       10.65      1.03 o 
   0  15   3      972.58      912.62      4.55 o 
   1  15   3       19.18       17.37      0.91 o 
   2  15   3      585.56      575.13      3.19 o 
   3  15   3      132.72      135.37      3.71 o 
   4  15   3      117.28      127.79      3.16 o 
  -3  16   3       36.17       35.19      2.94 o 
  -2  16   3       18.90       22.29      2.22 o 
  -1  16   3        6.49        6.73      0.98 o 
   0  16   3       62.27       71.88      1.37 o 
   1  16   3       49.31       48.92      1.04 o 
   2  16   3       25.01       27.22      1.16 o 
   3  16   3       61.11       68.58      4.28 o 
  -2  17   3       42.77       47.73      2.68 o 
  -1  17   3        9.61        6.81      1.72 o 
   0  17   3        4.31        2.52      1.13 o 
   1  17   3        0.04       -0.39      0.66 o 
   2  17   3       65.78       75.86      3.01 o 
  -2  18   3       11.42        9.56      3.67 o 
  -1  18   3        1.30        1.24      1.81 o 
   0  18   3        6.13        4.98      1.54 o 
   1  18   3       41.68       46.20      1.92 o 
  -6   0   4        8.02        6.17      2.14 o 
  -5   0   4      637.82      640.86      4.34 o 
  -4   0   4        0.99        1.10      0.66 o 
  -3   0   4      187.08      177.31      1.40 o 
  -2   0   4      605.08      632.07      3.56 o 
  -1   0   4     1275.80     1342.23      6.74 o 
   0   0   4     5189.89     5386.97     27.36 o 
   1   0   4     9155.92     9880.74     53.18 o 
   2   0   4     1063.44     1209.32      6.77 o 
   3   0   4      568.61      579.01      4.87 o 
   4   0   4      787.64      773.88      8.72 o 
   5   0   4      836.98      828.08      9.45 o 
   6   0   4      128.46      130.91      2.64 o 
  -6   1   4      125.26      131.31      2.39 o 
  -5   1   4      479.36      479.63      2.59 o 
  -4   1   4      103.28       95.38      1.28 o 
  -3   1   4       87.68       79.79      0.82 o 
  -2   1   4       76.03       57.29      0.70 o 
  -1   1   4     8883.97     9776.45     36.58 o 
   0   1   4     1425.56     1367.20      4.96 o 
   1   1   4     1169.34     1144.72      5.08 o 
   2   1   4      349.99      380.63      1.88 o 
   3   1   4       41.35       49.26      0.91 o 
   4   1   4        0.76        0.83      0.67 o 
   5   1   4        0.61       -0.34      0.75 o 
   6   1   4      352.11      345.21      2.99 o 
  -6   2   4        0.14        0.34      1.11 o 
  -5   2   4      110.95      113.83      1.40 o 
  -4   2   4        3.75        3.82      0.56 o 
  -3   2   4        0.11        1.17      0.37 o 
  -2   2   4     1718.05     1780.60      6.44 o 
  -1   2   4     4221.38     4726.92     17.08 o 
   0   2   4     1127.12     1068.24      5.41 o 
   1   2   4       74.73       73.33      0.86 o 
   2   2   4       88.53      105.29      1.02 o 
   3   2   4     1655.05     1632.34      6.62 o 
   4   2   4      498.96      484.57      3.92 o 
   5   2   4      328.21      331.62      2.90 o 
   6   2   4        7.53        3.50      1.19 o 
  -6   3   4        5.24        5.90      2.00 o 
  -5   3   4       69.16       71.18      1.19 o 
  -4   3   4       33.08       31.22      0.89 o 
  -3   3   4        0.18        1.41      0.36 o 
  -2   3   4      379.79      425.37      1.76 o 
  -1   3   4      826.57      918.08      6.75 o 
   0   3   4       10.96       15.99      0.52 o 
   1   3   4      972.56      916.08      3.66 o 
   2   3   4      221.48      210.23      1.43 o 
   3   3   4      364.52      361.55      2.11 o 
   4   3   4      266.86      260.12      2.43 o 
   5   3   4       13.32       13.14      1.26 o 
   6   3   4       74.19       75.20      2.46 o 
  -6   4   4       26.06       25.97      2.02 o 
  -5   4   4      360.87      351.06      3.29 o 
  -4   4   4        3.84        4.11      0.40 o 
  -3   4   4      614.75      616.82      4.17 o 
  -2   4   4       65.80       67.54      0.51 o 
  -1   4   4       32.09       27.49      0.61 o 
   0   4   4      532.33      605.55      3.69 o 
   1   4   4     6439.38     7238.48     27.22 o 
   2   4   4      766.39      886.30      3.86 o 
   3   4   4      104.78      104.96      1.15 o 
   4   4   4      497.44      485.04      3.11 o 
   5   4   4       59.42       61.81      1.34 o 
  -6   5   4       46.88       50.51      1.88 o 
  -5   5   4       69.82       66.25      1.26 o 
  -4   5   4        2.51        1.93      0.59 o 
  -3   5   4       42.78       53.30      0.90 o 
  -2   5   4      319.48      350.83      2.69 o 
  -1   5   4      417.46      401.36      1.94 o 
   0   5   4      360.57      397.25      1.76 o 
   1   5   4      849.11      911.60      4.79 o 
   2   5   4      416.79      460.60      2.27 o 
   3   5   4       79.58       89.68      1.06 o 
   4   5   4      180.62      182.04      1.68 o 
   5   5   4       21.84       24.75      1.27 o 
   6   5   4       11.44        3.18      2.15 o 
  -6   6   4       41.83       34.08      4.62 o 
  -5   6   4       22.01       22.05      0.94 o 
  -4   6   4      256.94      248.83      1.83 o 
  -3   6   4       21.79       18.33      5.81 o 
  -2   6   4        2.40        3.79      1.02 o 
  -1   6   4     1300.41     1382.21      5.66 o 
   0   6   4      591.23      557.85      2.92 o 
   1   6   4      234.20      238.79      1.41 o 
   2   6   4      103.29       94.51      0.94 o 
   3   6   4      354.24      317.96      2.60 o 
   4   6   4      375.15      378.36      2.60 o 
   5   6   4        1.93        2.84      0.88 o 
   6   6   4       34.98       24.76     10.46 o 
  -6   7   4        5.45        5.05      2.46 o 
  -5   7   4      419.79      401.88      6.80 o 
  -4   7   4        1.77        2.20      0.48 o 
  -3   7   4       63.75       57.40      1.23 o 
  -2   7   4       92.79       83.15      1.94 o 
  -1   7   4      636.45      669.47      3.13 o 
   0   7   4      442.24      504.19      2.20 o 
   1   7   4      128.68      122.09      1.09 o 
   2   7   4      938.91      945.57      4.09 o 
   3   7   4      400.36      398.21      2.95 o 
   4   7   4      104.55      102.35      1.28 o 
   5   7   4      133.71      134.29      2.22 o 
   6   7   4      144.37      151.12      3.47 o 
  -6   8   4       87.91       96.11      3.90 o 
  -5   8   4      163.72      167.74      3.95 o 
  -4   8   4      507.76      437.30     49.54 o 
  -3   8   4      305.84      312.43      3.29 o 
  -2   8   4      648.13      644.57      5.12 o 
  -1   8   4      437.87      407.38      2.27 o 
   0   8   4     2469.49     2445.53      9.53 o 
   1   8   4     1263.19     1279.22      5.18 o 
   2   8   4      539.88      509.07      2.71 o 
   3   8   4        0.31        0.12      0.58 o 
   4   8   4      591.24      567.36      3.47 o 
   5   8   4       31.31       36.43      1.94 o 
   6   8   4      143.92      151.75      4.03 o 
  -5   9   4      112.06      111.06      4.10 o 
  -4   9   4      122.48      127.68      2.82 o 
  -3   9   4       55.71       50.85      2.65 o 
  -2   9   4       10.30       10.48      1.40 o 
  -1   9   4      220.36      245.27      1.18 o 
   0   9   4        2.44        1.80      0.52 o 
   1   9   4        7.47        7.18      0.59 o 
   2   9   4      464.79      453.90      2.43 o 
   3   9   4      154.29      145.53      1.82 o 
   4   9   4       55.57       60.16      1.48 o 
   5   9   4       85.43       89.85      2.21 o 
  -5  10   4        2.82        4.75      2.47 o 
  -4  10   4      314.19      311.73      4.60 o 
  -3  10   4       38.06       34.58      2.16 o 
  -2  10   4      374.05      356.93      3.97 o 
  -1  10   4      385.38      370.17      2.57 o 
   0  10   4     1328.42     1252.79      6.68 o 
   1  10   4       59.15       54.55      0.84 o 
   2  10   4     1859.64     1811.19      7.83 o 
   3  10   4       32.49       39.35      1.04 o 
   4  10   4      363.68      354.70      4.27 o 
   5  10   4       64.40       64.50      2.02 o 
  -5  11   4        2.09        3.03      3.26 o 
  -4  11   4        1.23        2.07      1.79 o 
  -3  11   4      895.92      908.26      7.44 o 
  -2  11   4      161.53      136.98      8.27 o 
  -1  11   4       11.51       10.82      0.61 o 
   0  11   4      481.54      452.59      3.69 o 
   1  11   4      625.40      604.86      3.01 o 
   2  11   4      210.09      202.14      1.43 o 
   3  11   4       16.38       13.97      0.82 o 
   4  11   4      128.89      120.55      1.97 o 
   5  11   4       10.06        8.92      1.89 o 
  -5  12   4        0.01       -0.30      2.33 o 
  -4  12   4       18.90       16.14      2.26 o 
  -3  12   4       42.34       38.70      2.38 o 
  -2  12   4       11.61        9.17      0.78 o 
  -1  12   4       76.64       66.12      0.79 o 
   0  12   4       30.97       43.63      1.04 o 
   1  12   4      901.60      895.60      4.19 o 
   2  12   4       11.80       10.37      0.81 o 
   3  12   4       31.93       30.86      1.33 o 
   4  12   4       35.76       38.40      1.63 o 
   5  12   4       46.71       42.12      5.63 o 
  -4  13   4       88.02      101.14      6.30 o 
  -3  13   4       58.25       58.00      3.40 o 
  -2  13   4        0.26        0.91      0.54 o 
  -1  13   4        0.68        0.07      0.29 o 
   0  13   4      565.25      519.08      2.78 o 
   1  13   4        5.56        6.33      0.81 o 
   2  13   4       12.80       12.22      0.99 o 
   3  13   4        1.73        2.53      1.08 o 
   4  13   4        2.17        1.18      1.10 o 
  -4  14   4       50.73       55.17      6.96 o 
  -3  14   4       52.24       50.74      2.58 o 
  -2  14   4        0.82        0.15      1.64 o 
  -1  14   4       20.61       12.48      0.99 o 
   0  14   4      399.92      360.79      2.36 o 
   1  14   4       54.20       52.37      1.31 o 
   2  14   4       14.51       16.96      1.22 o 
   3  14   4        6.89        7.11      1.20 o 
   4  14   4       48.71       50.19      2.65 o 
  -4  15   4        5.81        8.65      2.80 o 
  -3  15   4       19.55       20.78      2.36 o 
  -2  15   4       17.32       19.77      2.15 o 
  -1  15   4       56.09       55.52      2.68 o 
   0  15   4       77.75       75.89      1.29 o 
   1  15   4       10.94       10.22      0.82 o 
   2  15   4       35.33       35.55      1.57 o 
   3  15   4       12.41       18.29      1.96 o 
  -3  16   4        5.92        4.96      2.13 o 
  -2  16   4        8.94        8.71      1.91 o 
  -1  16   4      104.57       97.54      2.75 o 
   0  16   4      173.23      171.87      1.77 o 
   1  16   4      112.49      123.25      1.87 o 
   2  16   4      122.35      121.67      1.96 o 
   3  16   4       34.32       28.16      2.65 o 
  -2  17   4       60.40       60.31      2.81 o 
  -1  17   4        0.23       -0.42      1.35 o 
   0  17   4        7.82        5.43      1.28 o 
   1  17   4      212.20      215.25      2.03 o 
   2  17   4       21.25       25.45      1.39 o 
  -1  18   4       75.97       76.49      2.93 o 
   0  18   4       75.97       82.01      2.13 o 
   1  18   4       14.36       12.83      1.50 o 
  -6   1   5       13.53       12.12      1.52 o 
  -5   1   5        8.72        8.56      0.82 o 
  -4   1   5       29.08       32.04      0.95 o 
  -3   1   5       32.66       30.83      0.81 o 
  -2   1   5     1008.15     1076.30      5.88 o 
  -1   1   5     1199.68     1196.33      4.35 o 
   0   1   5     1404.12     1481.20      5.41 o 
   1   1   5     2606.47     2820.14     10.34 o 
   2   1   5     1364.83     1411.94      5.53 o 
   3   1   5     1369.88     1309.16      6.85 o 
   4   1   5      395.81      382.71      2.99 o 
   5   1   5       10.02       10.86      1.06 o 
   6   1   5        1.58        1.05      1.04 o 
  -6   2   5       38.36       42.78      1.84 o 
  -5   2   5       51.36       51.03      0.99 o 
  -4   2   5        6.12        6.74      0.59 o 
  -3   2   5        2.19        2.92      0.40 o 
  -2   2   5       14.91       14.36      1.07 o 
  -1   2   5       18.20       21.51      0.65 o 
   0   2   5        8.81        4.89      0.47 o 
   1   2   5     2080.61     2284.89      8.47 o 
   2   2   5      324.56      342.32      1.90 o 
   3   2   5       58.60       54.98      1.13 o 
   4   2   5        6.65        8.96      0.89 o 
   5   2   5       30.61       35.41      1.26 o 
   6   2   5        8.71        4.37      1.61 o 
  -6   3   5      226.32      217.58      2.85 o 
  -5   3   5      323.48      310.09      3.09 o 
  -4   3   5        9.54       10.86      0.55 o 
  -3   3   5       99.10       93.55      0.78 o 
  -2   3   5      947.49     1022.16      5.83 o 
  -1   3   5      474.70      412.51      2.39 o 
   0   3   5     2420.02     2471.92      9.28 o 
   1   3   5      691.82      688.50      2.89 o 
   2   3   5        1.28        2.12      0.57 o 
   3   3   5      325.33      320.10      2.19 o 
   4   3   5      709.28      665.14      3.61 o 
   5   3   5       39.39       44.44      1.41 o 
   6   3   5       12.92        4.83      1.72 o 
  -6   4   5      438.97      431.48      6.05 o 
  -5   4   5       12.31       14.45      1.26 o 
  -4   4   5      205.18      193.14      1.99 o 
  -3   4   5       18.86       12.29      0.42 o 
  -2   4   5     2955.22     2405.29    401.29 o 
  -1   4   5        5.95        3.99      0.43 o 
   0   4   5      102.78      104.62      0.80 o 
   1   4   5       28.00       31.70      0.76 o 
   2   4   5      825.57      877.89      3.75 o 
   3   4   5      236.45      239.29      1.85 o 
   4   4   5       30.88       28.27      1.16 o 
   5   4   5      393.91      388.81      3.02 o 
   6   4   5       75.84       71.95      2.06 o 
  -6   5   5      302.81      304.05      4.92 o 
  -5   5   5       45.05       44.81      1.47 o 
  -4   5   5      124.76      134.42      1.51 o 
  -3   5   5       95.52       86.70      1.52 o 
  -2   5   5     2153.88     2285.53     13.83 o 
  -1   5   5      916.95      854.67      3.79 o 
   0   5   5     2868.96     2961.60     16.02 o 
   1   5   5       51.30       37.15      0.71 o 
   2   5   5     2970.15     3090.25     12.03 o 
   3   5   5      849.39      877.71      4.12 o 
   4   5   5     2034.04     1949.33     11.27 o 
   5   5   5       27.43       31.08      1.19 o 
   6   5   5      139.77      151.69      2.98 o 
  -6   6   5       73.19       80.91      3.40 o 
  -5   6   5       90.34       97.21      1.65 o 
  -4   6   5      719.98      725.18      5.18 o 
  -3   6   5      141.50      135.99      1.06 o 
  -2   6   5      606.44      579.03      9.10 o 
  -1   6   5     1191.95     1221.52      5.16 o 
   0   6   5      437.72      398.60      2.39 o 
   1   6   5       56.99       80.64      1.04 o 
   2   6   5       59.55       59.30      0.93 o 
   3   6   5      168.17      168.25      1.87 o 
   4   6   5        6.77        9.95      1.03 o 
   5   6   5       71.40       75.06      1.38 o 
   6   6   5       40.41       40.39      2.31 o 
  -6   7   5       17.98       18.16      2.80 o 
  -5   7   5       26.87       27.87      4.15 o 
  -4   7   5       27.37       26.42      0.92 o 
  -3   7   5      110.34      104.78      2.20 o 
  -2   7   5       91.88       94.68      8.64 o 
  -1   7   5      138.51      114.79      1.15 o 
   0   7   5     1107.88     1106.56      4.72 o 
   1   7   5      624.56      671.40      2.98 o 
   2   7   5     1216.45     1181.21      5.01 o 
   3   7   5      225.65      202.96      1.70 o 
   4   7   5       30.68       39.68      1.17 o 
   5   7   5      525.21      521.75      5.59 o 
   6   7   5       62.95       67.16      2.35 o 
  -6   8   5        0.09       -2.38      3.14 o 
  -5   8   5        0.01        0.84      2.62 o 
  -4   8   5      298.24      304.47      3.74 o 
  -3   8   5        4.11        3.17      1.47 o 
  -2   8   5       41.81       38.92      1.75 o 
  -1   8   5      368.26      389.03      2.67 o 
   0   8   5      207.25      204.50      1.12 o 
   1   8   5       35.41       32.88      0.81 o 
   2   8   5     1609.76     1527.37      7.22 o 
   3   8   5     1122.35     1048.54      4.95 o 
   4   8   5       74.57       72.62      1.27 o 
   5   8   5       28.17       29.83      1.73 o 
  -5   9   5      167.18      165.52      4.53 o 
  -4   9   5      178.79      174.97      3.59 o 
  -3   9   5      150.87      149.51      3.39 o 
  -2   9   5       86.98       82.03      2.07 o 
  -1   9   5      993.45     1034.28      5.29 o 
   0   9   5      196.40      190.54      1.34 o 
   1   9   5      339.97      306.51      2.02 o 
   2   9   5     1277.60     1250.43      5.50 o 
   3   9   5      183.72      153.43      1.47 o 
   4   9   5        5.27        3.81      0.72 o 
   5   9   5       55.31       61.09      2.25 o 
  -5  10   5       49.69       47.84      3.28 o 
  -4  10   5       81.50       85.92      3.03 o 
  -3  10   5      449.22      457.21      4.48 o 
  -2  10   5      193.06      189.26      2.80 o 
  -1  10   5        6.22        5.80      0.90 o 
   0  10   5       47.75       46.34      1.02 o 
   1  10   5       26.71       29.94      0.75 o 
   2  10   5      121.65      115.51      1.31 o 
   3  10   5       68.22       75.99      1.22 o 
   4  10   5      331.96      327.75      3.52 o 
   5  10   5      180.40      178.48      3.81 o 
  -5  11   5       81.88       82.60      3.88 o 
  -4  11   5        5.36        3.71      2.08 o 
  -3  11   5        3.02        1.67      1.55 o 
  -2  11   5      261.67      204.36     12.81 o 
  -1  11   5      270.10      276.02      1.96 o 
   0  11   5      767.49      700.38      3.41 o 
   1  11   5      865.09      857.99      5.01 o 
   2  11   5        0.55        1.37      0.71 o 
   3  11   5      435.30      408.67      2.58 o 
   4  11   5      523.10      549.37      4.02 o 
   5  11   5      119.29      118.67      3.07 o 
  -5  12   5       94.16      103.77      8.39 o 
  -4  12   5       68.62       61.04      2.80 o 
  -3  12   5      501.14      493.09      5.04 o 
  -2  12   5      131.87      111.62      8.27 o 
  -1  12   5       94.41       94.70      1.36 o 
   0  12   5       63.06       55.88      1.01 o 
   1  12   5        0.65        1.26      0.68 o 
   2  12   5      152.98      154.26      1.44 o 
   3  12   5       99.30      103.55      1.27 o 
   4  12   5       35.18       37.64      2.09 o 
   5  12   5        7.46        8.97      1.66 o 
  -4  13   5      540.13      545.74      6.87 o 
  -3  13   5        0.62        0.49      1.94 o 
  -2  13   5      137.52      138.07      2.89 o 
  -1  13   5      300.27      296.97      2.27 o 
   0  13   5      253.20      237.70      1.70 o 
   1  13   5       28.97       31.85      1.00 o 
   2  13   5      400.06      401.18      2.77 o 
   3  13   5      132.73      135.25      1.99 o 
   4  13   5       89.21       80.90      1.95 o 
  -4  14   5      253.96      269.42      5.05 o 
  -3  14   5       42.37       41.60      2.70 o 
  -2  14   5       15.72       16.95      2.08 o 
  -1  14   5      116.51      102.96      1.87 o 
   0  14   5       46.55       41.46      1.03 o 
   1  14   5       90.50       87.10      1.38 o 
   2  14   5       25.24       27.22      1.08 o 
   3  14   5       20.32       13.28      1.89 o 
   4  14   5      156.37      157.66      2.59 o 
  -3  15   5        0.54        1.16      1.98 o 
  -2  15   5       38.79       37.36      2.53 o 
  -1  15   5       16.48       17.75      1.04 o 
   0  15   5       57.97       62.05      1.07 o 
   1  15   5      132.15      133.29      1.56 o 
   2  15   5      234.00      242.38      2.65 o 
   3  15   5      114.82      132.07      2.46 o 
  -3  16   5        1.86        6.41      3.10 o 
  -2  16   5        0.12        0.61      1.59 o 
  -1  16   5       13.21       10.44      1.76 o 
   0  16   5       39.88       38.82      1.76 o 
   1  16   5        7.03        6.11      0.87 o 
   2  16   5      144.42      134.77      2.73 o 
   3  16   5       39.33       32.76      1.80 o 
  -2  17   5       45.56       56.31      2.92 o 
  -1  17   5       17.07       18.60      2.21 o 
   0  17   5       11.06        7.72      1.24 o 
   1  17   5       40.55       43.36      1.24 o 
   2  17   5        4.89        4.34      1.31 o 
  -1  18   5       10.11        7.71      1.92 o 
   0  18   5       81.50       82.14      2.05 o 
   1  18   5        6.22        6.35      1.46 o 
  -6   0   6      966.23      898.41     16.17 o 
  -5   0   6       39.33       37.70      1.31 o 
  -4   0   6       14.58       14.87      0.94 o 
  -3   0   6        9.13        5.87      0.65 o 
  -2   0   6    14129.51    15785.15    117.19 o 
  -1   0   6      371.37      297.37      3.05 o 
   0   0   6     2981.11     3114.48     15.96 o 
   1   0   6     1936.04     2065.52     11.43 o 
   2   0   6     3961.23     4097.61     22.31 o 
   3   0   6      133.42      131.43      2.01 o 
   4   0   6     3120.65     2994.19     21.57 o 
   5   0   6       12.27       16.38      1.79 o 
   6   0   6       76.68       78.40      2.88 o 
  -6   1   6      210.83      214.01      2.47 o 
  -5   1   6       79.62       76.17      1.25 o 
  -4   1   6      873.37      870.98      3.94 o 
  -3   1   6       12.16        7.30      0.51 o 
  -2   1   6     3079.97     3351.12     11.53 o 
  -1   1   6      297.50      344.36      1.68 o 
   0   1   6      143.19      160.39      1.11 o 
   1   1   6       99.29       73.36      1.02 o 
   2   1   6       92.10       93.31      1.06 o 
   3   1   6      651.87      647.18      3.19 o 
   4   1   6        6.80       10.07      1.09 o 
   5   1   6      393.40      383.55      3.93 o 
   6   1   6       35.22       41.41      1.96 o 
  -6   2   6        0.21        0.86      1.28 o 
  -5   2   6      150.42      145.10      1.89 o 
  -4   2   6      346.57      341.45      2.05 o 
  -3   2   6     2289.23     2435.07      9.36 o 
  -2   2   6      221.33      278.50      1.84 o 
  -1   2   6      355.58      336.26      1.66 o 
   0   2   6      590.53      609.87      2.76 o 
   1   2   6      475.08      484.06      2.41 o 
   2   2   6     2978.53     3057.92     11.83 o 
   3   2   6     1319.28     1248.90      6.25 o 
   4   2   6        1.09        0.88      0.81 o 
   5   2   6        9.78        8.09      1.17 o 
   6   2   6      296.70      286.81      3.23 o 
  -6   3   6      138.09      138.06      2.94 o 
  -5   3   6       13.30       12.55      0.86 o 
  -4   3   6      102.75      112.07      1.02 o 
  -3   3   6       30.44       36.35      0.62 o 
  -2   3   6      657.18      650.45      2.46 o 
  -1   3   6       88.10       96.93      0.87 o 
   0   3   6      136.78      155.78      1.27 o 
   1   3   6      536.36      638.77      2.95 o 
   2   3   6       26.96       24.12      1.06 o 
   3   3   6      456.21      440.03      2.59 o 
   4   3   6     1316.79     1233.26      7.96 o 
   5   3   6      204.03      193.40      2.15 o 
   6   3   6       21.91       13.59      3.82 o 
  -6   4   6       96.40      100.28      4.96 o 
  -5   4   6        5.54        5.84      1.02 o 
  -4   4   6       90.18       90.09      0.92 o 
  -3   4   6      124.24      120.14      0.89 o 
  -2   4   6      327.24      342.31      1.45 o 
  -1   4   6       34.28       41.39      0.53 o 
   0   4   6      468.98      528.96      2.99 o 
   1   4   6      552.71      588.32      2.61 o 
   2   4   6      222.42      235.02      1.68 o 
   3   4   6      405.49      397.61      2.58 o 
   4   4   6      588.49      642.05      3.79 o 
   5   4   6       36.26       37.73      1.39 o 
   6   4   6       21.12       11.32      3.47 o 
  -6   5   6       78.27       77.51      3.59 o 
  -5   5   6       19.55       19.19      1.52 o 
  -4   5   6       16.88       16.43      1.20 o 
  -3   5   6      520.18      520.79      2.17 o 
  -2   5   6        0.66        0.69      0.42 o 
  -1   5   6        5.13        5.53      0.22 o 
   0   5   6       69.14       69.55      0.81 o 
   1   5   6      164.36      192.68      1.27 o 
   2   5   6      249.51      242.78      1.64 o 
   3   5   6       13.47       14.28      0.98 o 
   4   5   6        0.76        2.58      0.87 o 
   5   5   6       18.01       15.57      1.40 o 
   6   5   6      144.54      143.18      3.47 o 
  -6   6   6       34.73       39.73      3.38 o 
  -5   6   6       13.08       12.05      2.17 o 
  -4   6   6        8.06        6.93      0.81 o 
  -3   6   6      463.85      482.70      2.62 o 
  -2   6   6      113.42       98.40      1.40 o 
  -1   6   6      543.50      547.53      2.78 o 
   0   6   6        8.61        9.99      0.59 o 
   1   6   6      215.29      223.45      1.48 o 
   2   6   6      763.89      688.66      3.27 o 
   3   6   6      780.26      753.48      4.06 o 
   4   6   6       58.75       50.10      1.42 o 
   5   6   6      145.66      136.64      1.79 o 
   6   6   6       64.35       65.74      2.58 o 
  -6   7   6       48.62       52.11      3.62 o 
  -5   7   6        1.70        5.50      2.13 o 
  -4   7   6      307.19      308.46      3.33 o 
  -3   7   6      168.56      172.48      2.91 o 
  -2   7   6       12.64       12.79      0.71 o 
  -1   7   6       98.36       95.77      1.62 o 
   0   7   6      163.07      165.02      1.19 o 
   1   7   6      140.88      144.96      1.42 o 
   2   7   6      420.97      408.93      2.38 o 
   3   7   6       38.64       39.85      1.02 o 
   4   7   6      117.64      120.81      1.64 o 
   5   7   6        0.04        0.37      0.88 o 
   6   7   6       12.72        8.69      2.59 o 
  -5   8   6      156.93      152.45      3.93 o 
  -4   8   6      173.08      170.71      3.30 o 
  -3   8   6       39.19       34.53      2.36 o 
  -2   8   6      973.58     1052.34      7.37 o 
  -1   8   6       85.57       62.71      0.92 o 
   0   8   6      147.48      147.21      1.11 o 
   1   8   6     1086.52     1067.46      4.71 o 
   2   8   6      213.39      216.77      1.61 o 
   3   8   6      442.67      438.97      2.78 o 
   4   8   6      321.69      299.74      2.77 o 
   5   8   6      410.11      427.97      4.20 o 
  -5   9   6        8.44       10.82      2.59 o 
  -4   9   6       72.27       70.97      2.94 o 
  -3   9   6      204.52      211.13      3.29 o 
  -2   9   6      453.68      462.19      4.15 o 
  -1   9   6        4.52        5.38      0.69 o 
   0   9   6      294.28      288.09      1.63 o 
   1   9   6       16.00       15.91      0.74 o 
   2   9   6      270.85      275.24      2.03 o 
   3   9   6       28.36       24.38      1.08 o 
   4   9   6        0.06        0.57      0.82 o 
   5   9   6        8.10        7.00      1.70 o 
  -5  10   6       22.75       16.61      3.24 o 
  -4  10   6      785.13      779.58      7.65 o 
  -3  10   6       23.25       26.51      3.55 o 
  -2  10   6        6.21        6.45      0.64 o 
  -1  10   6      259.97      258.16      2.01 o 
   0  10   6     1075.30     1079.61      4.47 o 
   1  10   6      178.15      172.38      1.34 o 
   2  10   6      137.33      150.31      2.18 o 
   3  10   6      726.98      675.05      3.80 o 
   4  10   6       20.77       23.97      1.58 o 
   5  10   6      102.91      106.96      4.29 o 
  -5  11   6      156.20      158.98      4.68 o 
  -4  11   6      193.93      198.34      4.30 o 
  -3  11   6        6.24        8.19      2.02 o 
  -2  11   6        6.43        6.42      0.44 o 
  -1  11   6        8.12        5.71      0.86 o 
   0  11   6      389.79      377.51      2.52 o 
   1  11   6      103.06       99.10      1.12 o 
   2  11   6       41.29       43.14      1.23 o 
   3  11   6      192.96      173.99      1.79 o 
   4  11   6       35.65       44.98      1.77 o 
   5  11   6        5.77        5.13      1.62 o 
  -4  12   6        5.49        5.82      2.21 o 
  -3  12   6        2.77        5.07      1.99 o 
  -2  12   6      117.41      100.01      5.89 o 
  -1  12   6      133.66      131.57      1.57 o 
   0  12   6      517.10      515.44      2.72 o 
   1  12   6      278.07      268.11      2.05 o 
   2  12   6        6.24        5.77      0.81 o 
   3  12   6        2.21        1.51      0.83 o 
   4  12   6      428.80      449.95      4.20 o 
  -4  13   6        0.00        0.32      1.89 o 
  -3  13   6        0.16       -0.48      1.73 o 
  -2  13   6       93.02       92.11      2.71 o 
  -1  13   6      133.27      126.70      1.65 o 
   0  13   6      146.73      140.37      1.40 o 
   1  13   6      241.49      236.42      2.03 o 
   2  13   6       57.60       61.75      1.44 o 
   3  13   6        0.00       -0.64      0.64 o 
   4  13   6       23.77       23.16      1.85 o 
  -4  14   6       24.07       18.51      2.97 o 
  -3  14   6       58.48       63.56      5.12 o 
  -2  14   6      175.31      168.06      3.36 o 
  -1  14   6        0.07       -0.46      0.83 o 
   0  14   6       38.18       40.34      0.89 o 
   1  14   6        3.65        4.71      0.89 o 
   2  14   6       29.01       28.23      1.71 o 
   3  14   6        0.04        0.08      0.96 o 
   4  14   6       60.59       65.61      2.02 o 
  -3  15   6       82.61       87.02      3.71 o 
  -2  15   6        6.83        5.77      2.07 o 
  -1  15   6       10.71       10.83      1.79 o 
   0  15   6        0.07       -0.05      0.74 o 
   1  15   6       36.78       37.19      1.23 o 
   2  15   6       55.89       64.69      1.46 o 
   3  15   6        9.46       11.98      1.73 o 
  -3  16   6      197.57      196.24      4.36 o 
  -2  16   6       31.51       34.60      2.47 o 
  -1  16   6      506.15      512.40      5.41 o 
   0  16   6        3.36        3.04      0.97 o 
   1  16   6      482.25      500.45      4.46 o 
   2  16   6       83.26       85.19      1.68 o 
   3  16   6      209.25      220.72      3.16 o 
  -2  17   6        2.62        4.14      2.27 o 
  -1  17   6       18.37       13.61      2.20 o 
   0  17   6       73.45       73.79      1.99 o 
   1  17   6       14.64       14.79      3.13 o 
   2  17   6        2.29        2.49      1.14 o 
  -1  18   6      168.23      187.26      3.81 o 
   0  18   6      350.75      370.14      5.31 o 
   1  18   6       28.73       25.61      2.99 o 
  -6   1   7        8.76        7.71      1.20 o 
  -5   1   7       33.11       33.61      1.12 o 
  -4   1   7      185.43      185.69      1.60 o 
  -3   1   7      177.99      196.15      1.37 o 
  -2   1   7     1453.78     1592.42      5.46 o 
  -1   1   7       12.70       12.05      0.52 o 
   0   1   7      575.10      579.92      2.58 o 
   1   1   7     1684.57     1787.75      6.87 o 
   2   1   7      331.76      327.74      1.99 o 
   3   1   7        5.22        6.04      0.84 o 
   4   1   7        2.26        1.45      0.80 o 
   5   1   7      137.61      135.74      2.10 o 
   6   1   7      525.74      532.27      5.08 o 
  -6   2   7       66.80       64.68      1.72 o 
  -5   2   7       76.13       78.55      1.45 o 
  -4   2   7      199.28      204.70      1.53 o 
  -3   2   7        0.11        0.84      0.55 o 
  -2   2   7     1590.98     1667.90      5.85 o 
  -1   2   7      817.69      799.77      4.43 o 
   0   2   7      767.80      729.71      3.67 o 
   1   2   7      301.75      333.08      1.83 o 
   2   2   7        8.39       12.50      0.78 o 
   3   2   7      254.64      238.80      1.89 o 
   4   2   7       49.33       35.30      1.26 o 
   5   2   7       37.88       35.26      1.50 o 
   6   2   7       35.91       31.16      2.88 o 
  -6   3   7       35.71       35.79      1.50 o 
  -5   3   7       18.20       19.57      1.36 o 
  -4   3   7        8.78        9.57      0.70 o 
  -3   3   7      706.22      739.36      3.21 o 
  -2   3   7      289.52      289.93      2.22 o 
  -1   3   7      367.99      361.72      1.77 o 
   0   3   7      185.79      231.86      1.59 o 
   1   3   7     3783.30     4147.24     15.85 o 
   2   3   7      843.36      820.29      3.67 o 
   3   3   7     1175.61     1103.72      5.14 o 
   4   3   7      318.79      328.64      2.58 o 
   5   3   7      477.25      475.81      4.12 o 
   6   3   7      136.75      125.71      3.15 o 
  -6   4   7       56.01       65.29      5.30 o 
  -5   4   7      267.58      266.99      2.65 o 
  -4   4   7      107.04       99.22      0.99 o 
  -3   4   7      638.94      688.88      3.41 o 
  -2   4   7        0.34        0.69      0.37 o 
  -1   4   7      229.11      219.10      1.82 o 
   0   4   7     1418.20     1468.60      7.42 o 
   1   4   7      368.56      336.50      2.32 o 
   2   4   7      286.85      271.67      1.95 o 
   3   4   7        6.71        6.60      0.83 o 
   4   4   7        1.30        1.20      0.83 o 
   5   4   7       29.77       29.41      1.96 o 
   6   4   7       77.87       87.48      2.13 o 
  -6   5   7        0.40        2.90      2.71 o 
  -5   5   7        1.88        1.88      1.71 o 
  -4   5   7      589.77      594.31      3.78 o 
  -3   5   7      301.11      308.80      1.63 o 
  -2   5   7      708.47      696.62      2.51 o 
  -1   5   7        0.36        3.02      0.36 o 
   0   5   7     2650.51     2754.41     14.61 o 
   1   5   7      759.39      715.24      3.75 o 
   2   5   7     1518.47     1481.54      6.34 o 
   3   5   7      259.13      246.97      1.88 o 
   4   5   7      132.76      143.12      1.96 o 
   5   5   7       67.71       67.86      2.01 o 
   6   5   7      338.75      356.16      4.96 o 
  -6   6   7       82.71       87.96      3.90 o 
  -5   6   7      150.79      151.29      3.53 o 
  -4   6   7       40.56       38.06      0.90 o 
  -3   6   7       49.53       46.87      1.72 o 
  -2   6   7      351.92      367.19      2.20 o 
  -1   6   7       97.73      105.13      1.43 o 
   0   6   7       13.51       14.23      0.59 o 
   1   6   7        4.84        4.15      0.70 o 
   2   6   7       49.69       54.29      1.02 o 
   3   6   7       16.47       20.10      1.16 o 
   4   6   7       23.80       25.07      1.36 o 
   5   6   7       38.40       33.74      1.55 o 
   6   6   7       83.36       92.49      2.82 o 
  -5   7   7        8.28        8.45      2.60 o 
  -4   7   7      171.56      167.78      2.85 o 
  -3   7   7       39.67       43.53      2.11 o 
  -2   7   7        2.41        0.16      0.53 o 
  -1   7   7     1052.52     1083.59      5.06 o 
   0   7   7      626.25      624.62      3.08 o 
   1   7   7      103.40      103.56      1.19 o 
   2   7   7        6.60        5.26      0.71 o 
   3   7   7      205.41      180.56      1.68 o 
   4   7   7      183.73      194.02      2.13 o 
   5   7   7       17.51       18.33      1.38 o 
  -5   8   7       78.37       75.82      4.26 o 
  -4   8   7        0.03        1.14      1.46 o 
  -3   8   7        1.25        1.48      1.47 o 
  -2   8   7       43.39       45.22      0.95 o 
  -1   8   7        5.43        3.47      0.70 o 
   0   8   7       70.50       62.52      1.16 o 
   1   8   7      313.84      312.34      2.11 o 
   2   8   7      462.82      425.10      2.97 o 
   3   8   7       12.04       11.64      0.89 o 
   4   8   7        9.36       14.49      1.07 o 
   5   8   7        0.74        1.90      1.40 o 
  -5   9   7       23.81       21.75      3.31 o 
  -4   9   7       19.40       21.56      2.09 o 
  -3   9   7      251.20      238.91      3.88 o 
  -2   9   7       26.15       26.81      1.01 o 
  -1   9   7       91.42       88.67      1.82 o 
   0   9   7      189.40      201.78      1.24 o 
   1   9   7      114.66      117.17      1.51 o 
   2   9   7       18.47       11.63      0.86 o 
   3   9   7       45.65       44.71      1.40 o 
   4   9   7      233.32      234.60      2.17 o 
   5   9   7      169.27      173.86      3.23 o 
  -5  10   7       76.73       81.45      4.40 o 
  -4  10   7       38.52       38.34      2.69 o 
  -3  10   7       83.45       88.97      2.97 o 
  -2  10   7      176.38      167.14      1.81 o 
  -1  10   7      557.70      553.08      3.79 o 
   0  10   7        0.02        0.86      0.42 o 
   1  10   7      183.27      189.33      1.60 o 
   2  10   7      103.26       89.01      2.09 o 
   3  10   7      163.78      175.34      1.82 o 
   4  10   7       11.12       12.63      1.02 o 
   5  10   7       42.31       44.00      2.58 o 
  -5  11   7      315.21      322.11      8.45 o 
  -4  11   7       92.14       80.06      3.31 o 
  -3  11   7      549.44      543.88      5.70 o 
  -2  11   7       72.12       72.05      2.68 o 
  -1  11   7      792.11      766.75      4.34 o 
   0  11   7      245.50      225.74      1.99 o 
   1  11   7     1517.57     1510.51      7.72 o 
   2  11   7       20.82       23.95      0.99 o 
   3  11   7      180.88      179.07      1.83 o 
   4  11   7        5.98        7.92      1.92 o 
   5  11   7      248.06      249.31      5.03 o 
  -4  12   7      598.73      600.34      7.25 o 
  -3  12   7      115.43      129.08      3.32 o 
  -2  12   7       13.23       12.86      0.85 o 
  -1  12   7        1.58        2.56      0.89 o 
   0  12   7       70.58       73.86      1.16 o 
   1  12   7       29.05       27.54      0.87 o 
   2  12   7       64.13       69.12      1.12 o 
   3  12   7       52.20       58.98      1.66 o 
   4  12   7       28.76       33.17      2.24 o 
  -4  13   7        3.67        3.40      2.61 o 
  -3  13   7      120.47      117.86      3.43 o 
  -2  13   7       33.44       29.02      2.15 o 
  -1  13   7      440.99      412.64      2.93 o 
   0  13   7      292.90      290.15      3.06 o 
   1  13   7      307.72      311.24      2.10 o 
   2  13   7      122.41      112.43      1.45 o 
   3  13   7      502.97      509.07      3.10 o 
   4  13   7       45.06       42.39      2.53 o 
  -4  14   7       23.89       24.68      2.89 o 
  -3  14   7       47.16       52.34      2.80 o 
  -2  14   7        8.72       10.46      2.14 o 
  -1  14   7      799.95      766.92      6.00 o 
   0  14   7       43.55       45.01      1.57 o 
   1  14   7       20.22       17.62      1.35 o 
   2  14   7      183.67      194.14      2.47 o 
   3  14   7       32.91       35.84      1.72 o 
   4  14   7        0.03        1.40      1.63 o 
  -3  15   7        0.04       -1.95      2.19 o 
  -2  15   7       63.07       58.72      5.70 o 
  -1  15   7      150.35      157.70      2.95 o 
   0  15   7       43.56       46.08      1.48 o 
   1  15   7       47.28       47.25      1.34 o 
   2  15   7       12.36        4.98      1.40 o 
   3  15   7      295.02      303.42      3.46 o 
  -2  16   7        4.41        4.36      2.49 o 
  -1  16   7       37.71       38.93      2.34 o 
   0  16   7        2.07        0.27      0.83 o 
   1  16   7        1.31        3.02      1.69 o 
   2  16   7      160.73      155.15      2.43 o 
  -2  17   7        0.58        0.37      1.72 o 
  -1  17   7       12.82        8.42      2.33 o 
   0  17   7       25.28       28.01      1.54 o 
   1  17   7        7.46        5.69      1.23 o 
   2  17   7       13.10       10.79      2.95 o 
  -6   0   8       70.65       70.29      4.36 o 
  -5   0   8       54.91       56.86      1.77 o 
  -4   0   8      281.62      277.61      2.50 o 
  -3   0   8      217.67      230.68      2.00 o 
  -2   0   8     1324.24     1315.15      6.73 o 
  -1   0   8      398.50      476.77      3.95 o 
   0   0   8      193.58      182.86      3.21 o 
   1   0   8      964.72      951.61      6.15 o 
   2   0   8     2229.03     2092.64     11.89 o 
   3   0   8       39.88       32.28      1.52 o 
   4   0   8      580.08      589.94      6.55 o 
   5   0   8      113.23      110.12      2.56 o 
   6   0   8      200.56      206.65      4.98 o 
  -6   1   8       58.69       57.74      2.44 o 
  -5   1   8      265.15      270.30      2.08 o 
  -4   1   8      119.82      120.57      1.20 o 
  -3   1   8      795.27      818.45      3.42 o 
  -2   1   8       23.10       34.67      0.65 o 
  -1   1   8     1393.70     1480.08      8.97 o 
   0   1   8       46.84       59.74      0.96 o 
   1   1   8       33.42       43.03      0.86 o 
   2   1   8      221.66      215.17      1.61 o 
   3   1   8      899.02      873.57      4.32 o 
   4   1   8      119.98      122.19      1.75 o 
   5   1   8        0.05        0.99      1.02 o 
   6   1   8       78.70       76.48      2.19 o 
  -6   2   8        0.44        1.82      1.17 o 
  -5   2   8        3.74        3.90      0.77 o 
  -4   2   8      521.39      520.19      2.87 o 
  -3   2   8       62.98       66.01      0.89 o 
  -2   2   8       65.87       77.68      1.33 o 
  -1   2   8      823.09      846.37      5.28 o 
   0   2   8     5626.58     5948.06     22.98 o 
   1   2   8        7.84        4.41      0.67 o 
   2   2   8        0.94        1.62      0.65 o 
   3   2   8     1071.40     1022.23      4.88 o 
   4   2   8       65.13       77.63      1.57 o 
   5   2   8      277.99      254.84      2.62 o 
   6   2   8      596.88      619.71      8.44 o 
  -6   3   8        0.31        3.13      1.60 o 
  -5   3   8      218.71      225.30      2.47 o 
  -4   3   8       40.81       43.27      0.95 o 
  -3   3   8     1586.10     1671.78      6.28 o 
  -2   3   8        1.65        0.65      0.37 o 
  -1   3   8       55.48       53.70      0.97 o 
   0   3   8      775.70      790.26      5.34 o 
   1   3   8       93.54       91.26      1.06 o 
   2   3   8      141.89      138.10      1.52 o 
   3   3   8      466.84      413.61      2.86 o 
   4   3   8      264.57      236.49      2.25 o 
   5   3   8        0.35       -0.10      1.14 o 
   6   3   8      168.83      172.06      2.93 o 
  -6   4   8       74.03       70.48      3.22 o 
  -5   4   8        0.54       -0.20      0.75 o 
  -4   4   8        5.81        5.48      0.48 o 
  -3   4   8        7.96       10.55      0.68 o 
  -2   4   8      620.06      633.87      3.82 o 
  -1   4   8       76.72       83.33      0.77 o 
   0   4   8       63.20       71.80      1.18 o 
   1   4   8      231.86      242.77      1.66 o 
   2   4   8      200.11      204.05      1.78 o 
   3   4   8      858.13      870.79      4.49 o 
   4   4   8        5.77        4.83      1.01 o 
   5   4   8        8.84       10.48      1.33 o 
   6   4   8       25.77       22.63      6.53 o 
  -6   5   8        2.10        1.66      1.65 o 
  -5   5   8       38.03       39.34      2.73 o 
  -4   5   8        0.16        0.01      0.26 o 
  -3   5   8       14.42       13.39      0.37 o 
  -2   5   8       59.69       63.33      0.91 o 
  -1   5   8        0.53        0.36      0.31 o 
   0   5   8      516.90      567.48      3.65 o 
   1   5   8        2.71        1.51      0.61 o 
   2   5   8       37.94       34.07      1.08 o 
   3   5   8       77.77       71.06      1.33 o 
   4   5   8        1.99        2.38      0.90 o 
   5   5   8      115.60      107.54      1.84 o 
   6   5   8        8.31        6.53      2.21 o 
  -5   6   8       39.33       40.76      3.00 o 
  -4   6   8       26.34       29.24      2.03 o 
  -3   6   8      213.57      219.02      1.60 o 
  -2   6   8       86.19       95.43      1.32 o 
  -1   6   8      504.93      522.94      4.22 o 
   0   6   8      107.17       89.02      0.94 o 
   1   6   8      641.11      625.88      3.11 o 
   2   6   8        0.10       -0.15      0.63 o 
   3   6   8      398.17      348.65      2.54 o 
   4   6   8       44.16       46.74      1.30 o 
   5   6   8      161.34      161.61      2.24 o 
  -5   7   8      177.52      177.08      4.40 o 
  -4   7   8      110.37      115.87      3.05 o 
  -3   7   8        5.43        5.78      1.55 o 
  -2   7   8     1199.94     1238.42      5.36 o 
  -1   7   8      891.06      859.75      4.15 o 
   0   7   8      233.36      231.40      1.44 o 
   1   7   8      244.35      217.52      2.27 o 
   2   7   8       53.43       44.95      1.30 o 
   3   7   8        0.00        0.54      0.76 o 
   4   7   8       10.00        7.88      1.05 o 
   5   7   8       48.95       44.53      1.47 o 
  -5   8   8       94.63       95.77      3.57 o 
  -4   8   8        0.09       -0.34      1.71 o 
  -3   8   8      195.14      207.81      3.03 o 
  -2   8   8      249.36      242.69      1.78 o 
  -1   8   8      333.89      332.26      2.21 o 
   0   8   8      361.60      360.29      2.03 o 
   1   8   8     3103.73     3100.98     12.71 o 
   2   8   8      735.19      649.73      4.75 o 
   3   8   8      139.55      162.41      1.78 o 
   4   8   8      822.33      798.97      4.50 o 
   5   8   8      535.45      552.02      5.51 o 
  -5   9   8      241.09      254.14      5.10 o 
  -4   9   8      259.29      265.32      4.16 o 
  -3   9   8      487.45      490.78      5.39 o 
  -2   9   8        6.98        5.05      0.55 o 
  -1   9   8      707.00      697.21      3.73 o 
   0   9   8        1.24        1.21      0.64 o 
   1   9   8     1380.22     1334.36      6.04 o 
   2   9   8       34.38       26.06      1.13 o 
   3   9   8        0.62       -0.20      0.84 o 
   4   9   8       95.41       97.61      1.78 o 
   5   9   8        0.35        1.60      1.79 o 
  -5  10   8        1.92        1.79      2.51 o 
  -4  10   8       10.92       11.61      2.83 o 
  -3  10   8       34.46       41.24      2.38 o 
  -2  10   8        1.24        0.88      0.54 o 
  -1  10   8      903.02      885.05      4.66 o 
   0  10   8     1187.25     1174.32      4.49 o 
   1  10   8      119.76      107.46      1.32 o 
   2  10   8      461.08      443.56      3.17 o 
   3  10   8      541.94      537.58      3.31 o 
   4  10   8      425.34      441.40      3.24 o 
   5  10   8       36.77       39.81      3.58 o 
  -4  11   8       19.61       21.81      2.94 o 
  -3  11   8       37.14       42.30      2.87 o 
  -2  11   8        9.94        8.81      1.02 o 
  -1  11   8       87.00       80.82      2.13 o 
   0  11   8       48.90       47.78      0.99 o 
   1  11   8        1.13        0.28      0.55 o 
   2  11   8       27.27       25.52      1.16 o 
   3  11   8       12.27        9.90      1.01 o 
   4  11   8       84.47       79.90      1.76 o 
  -4  12   8       26.66       23.42      3.02 o 
  -3  12   8        5.35        6.19      2.02 o 
  -2  12   8      190.24      196.78      3.32 o 
  -1  12   8        1.98        3.47      0.94 o 
   0  12   8      339.55      344.59      2.19 o 
   1  12   8       55.81       56.99      1.00 o 
   2  12   8       20.84       23.26      1.36 o 
   3  12   8        6.80        2.88      1.02 o 
   4  12   8        0.50       -1.26      1.47 o 
  -4  13   8        1.18        2.33      2.82 o 
  -3  13   8        7.57        6.30      2.31 o 
  -2  13   8      118.33      125.11      3.95 o 
  -1  13   8      194.51      189.41      2.36 o 
   0  13   8       10.99        9.50      0.73 o 
   1  13   8      121.32      115.74      1.43 o 
   2  13   8        1.33        0.25      0.67 o 
   3  13   8       16.15       16.25      1.18 o 
   4  13   8       59.14       65.17      2.32 o 
  -3  14   8        0.04        1.19      1.93 o 
  -2  14   8       24.14       25.10      2.36 o 
  -1  14   8       40.83       42.29      1.43 o 
   0  14   8       21.62       13.11      6.35 o 
   1  14   8        7.97        4.45      0.90 o 
   2  14   8       81.67       86.94      1.31 o 
   3  14   8        0.02        0.18      0.77 o 
  -3  15   8        3.14        4.26      2.27 o 
  -2  15   8        1.83       -0.08      1.75 o 
  -1  15   8       40.63       40.53      2.44 o 
   0  15   8        1.58        0.97      1.05 o 
   1  15   8       37.59       37.15      1.56 o 
   2  15   8        0.01        0.54      0.94 o 
   3  15   8       19.13       19.48      1.89 o 
  -2  16   8       36.08       42.96      3.24 o 
  -1  16   8       30.17       31.97      2.66 o 
   0  16   8        4.11        3.79      1.67 o 
   1  16   8      356.05      378.34      7.22 o 
   2  16   8       22.65       24.99      5.11 o 
  -1  17   8        5.44        4.35      1.99 o 
   0  17   8        3.65        6.50      1.31 o 
   1  17   8       30.29       33.94      3.25 o 
  -6   1   9       12.35       13.24      1.82 o 
  -5   1   9        4.23        4.39      0.85 o 
  -4   1   9      184.10      179.61      1.44 o 
  -3   1   9      762.12      783.95      3.63 o 
  -2   1   9        1.88        1.12      0.48 o 
  -1   1   9      885.23      867.92      4.79 o 
   0   1   9     1235.86     1270.36      5.14 o 
   1   1   9        1.72        1.44      0.62 o 
   2   1   9      225.67      208.58      1.74 o 
   3   1   9     1423.48     1341.13      6.27 o 
   4   1   9       74.06       77.13      1.65 o 
   5   1   9       26.01       28.47      1.48 o 
   6   1   9        9.24        9.17      1.65 o 
  -6   2   9       68.11       70.83      2.86 o 
  -5   2   9       51.58       51.62      1.75 o 
  -4   2   9       11.26       13.63      0.78 o 
  -3   2   9     1028.28     1062.44      5.43 o 
  -2   2   9      258.85      255.15      2.12 o 
  -1   2   9       44.54       38.81      0.76 o 
   0   2   9      265.02      281.80      1.73 o 
   1   2   9       17.80       20.35      0.79 o 
   2   2   9      507.42      476.94      2.74 o 
   3   2   9      317.89      328.78      2.34 o 
   4   2   9      195.06      191.18      2.27 o 
   5   2   9      148.12      156.65      2.12 o 
   6   2   9       15.23       13.27      1.69 o 
  -6   3   9       29.65       25.41      2.79 o 
  -5   3   9      156.89      152.19      2.22 o 
  -4   3   9      389.37      384.39      2.99 o 
  -3   3   9        0.04        0.57      0.47 o 
  -2   3   9      734.79      738.92      3.79 o 
  -1   3   9      345.47      308.49      2.33 o 
   0   3   9     1223.45     1250.90      5.31 o 
   1   3   9      860.09      864.75      3.97 o 
   2   3   9     2730.48     2625.30     10.78 o 
   3   3   9       67.39       64.38      1.65 o 
   4   3   9      226.82      231.36      2.37 o 
   5   3   9      396.06      396.96      3.71 o 
   6   3   9      190.15      191.36      2.99 o 
  -6   4   9       63.28       67.68      3.03 o 
  -5   4   9       21.28       24.64      5.66 o 
  -4   4   9       54.97       53.92      0.92 o 
  -3   4   9      926.32      909.51      4.29 o 
  -2   4   9      165.41      152.19      1.32 o 
  -1   4   9     1065.94     1095.36      6.73 o 
   0   4   9       14.13       11.48      0.69 o 
   1   4   9        2.41        1.82      0.61 o 
   2   4   9        6.87        9.97      0.89 o 
   3   4   9      978.56      843.24      4.35 o 
   4   4   9      255.25      235.87      2.28 o 
   5   4   9       57.88       61.58      1.68 o 
  -5   5   9        0.47       -0.04      1.16 o 
  -4   5   9       54.99       53.47      0.94 o 
  -3   5   9       75.21       80.49      1.64 o 
  -2   5   9      186.88      173.39      1.02 o 
  -1   5   9      669.22      663.96      3.07 o 
   0   5   9      470.37      470.97      2.45 o 
   1   5   9       18.08       10.81      0.76 o 
   2   5   9      615.40      571.12      3.06 o 
   3   5   9      305.70      370.05      2.51 o 
   4   5   9      796.16      773.36      4.60 o 
   5   5   9      218.61      202.95      2.59 o 
  -5   6   9       96.17      107.44      3.01 o 
  -4   6   9       15.90       19.40      1.96 o 
  -3   6   9      341.09      240.09     42.60 o 
  -2   6   9        1.35        1.75      0.62 o 
  -1   6   9      390.31      378.84      2.73 o 
   0   6   9       88.88       92.43      1.73 o 
   1   6   9      941.85      939.96      4.64 o 
   2   6   9      134.78      121.30      1.47 o 
   3   6   9       11.86       13.41      1.09 o 
   4   6   9        0.35        1.30      0.97 o 
   5   6   9       94.14       97.23      2.02 o 
  -5   7   9       10.35        5.77      2.22 o 
  -4   7   9       49.84       50.48      2.60 o 
  -3   7   9      113.47      110.86      1.37 o 
  -2   7   9       15.41       15.89      0.95 o 
  -1   7   9       21.52       20.90      0.49 o 
   0   7   9      214.29      196.18      1.55 o 
   1   7   9       63.88       52.91      1.50 o 
   2   7   9      164.43      153.58      1.66 o 
   3   7   9      469.25      443.13      2.92 o 
   4   7   9       65.78       73.61      1.63 o 
   5   7   9       42.66       41.60      1.55 o 
  -5   8   9        2.26        2.87      2.09 o 
  -4   8   9        0.00        0.27      1.43 o 
  -3   8   9      226.53      234.08      3.78 o 
  -2   8   9      454.67      457.29      2.72 o 
  -1   8   9      672.05      654.10      3.58 o 
   0   8   9       44.81       46.43      0.92 o 
   1   8   9       92.88       84.33      1.37 o 
   2   8   9        1.36        1.00      0.76 o 
   3   8   9       90.57       88.59      1.56 o 
   4   8   9       21.50       28.54      1.33 o 
   5   8   9       10.32        5.45      1.34 o 
  -5   9   9      308.46      317.31      5.45 o 
  -4   9   9        1.90        2.72      1.81 o 
  -3   9   9        5.42        6.47      2.14 o 
  -2   9   9        3.44        4.53      0.86 o 
  -1   9   9       45.14       45.89      1.28 o 
   0   9   9      102.99      104.03      1.30 o 
   1   9   9       43.21       53.03      1.10 o 
   2   9   9      154.77      126.29      1.63 o 
   3   9   9      102.41       89.33      1.61 o 
   4   9   9      331.37      357.44      3.15 o 
   5   9   9      341.03      379.04      4.68 o 
  -5  10   9        7.51       10.54      2.99 o 
  -4  10   9        0.99        0.41      1.83 o 
  -3  10   9       12.97       17.53      2.48 o 
  -2  10   9      846.70      839.65      5.26 o 
  -1  10   9       41.31       40.78      2.50 o 
   0  10   9      128.14      135.42      1.28 o 
   1  10   9       74.19       86.90      1.32 o 
   2  10   9      346.44      298.15      2.37 o 
   3  10   9       73.68       74.62      1.78 o 
   4  10   9        1.54        2.37      1.18 o 
  -4  11   9        4.82        5.58      2.46 o 
  -3  11   9       83.29       83.61      3.35 o 
  -2  11   9      164.86      154.53      4.35 o 
  -1  11   9       18.88       23.28      1.46 o 
   0  11   9        9.13        8.11      0.59 o 
   1  11   9      111.61      107.66      1.40 o 
   2  11   9      270.24      264.68      2.37 o 
   3  11   9        1.15        1.09      0.98 o 
   4  11   9      213.33      218.99      2.63 o 
  -4  12   9       61.47       72.65      3.48 o 
  -3  12   9        4.11        3.91      2.17 o 
  -2  12   9       97.86      103.61      3.34 o 
  -1  12   9       42.64       45.37      1.26 o 
   0  12   9      536.08      517.66      3.96 o 
   1  12   9        2.79        4.28      0.81 o 
   2  12   9        0.25        0.24      0.80 o 
   3  12   9       51.64       61.08      1.63 o 
   4  12   9      131.91      146.94      2.71 o 
  -4  13   9       10.23       11.54      3.15 o 
  -3  13   9       58.74       69.61      3.03 o 
  -2  13   9      163.42      159.54      3.73 o 
  -1  13   9      237.73      242.75      2.38 o 
   0  13   9      397.11      420.51      4.37 o 
   1  13   9      106.83      100.21      1.60 o 
   2  13   9       48.59       50.86      1.60 o 
   3  13   9      406.75      418.64      3.00 o 
  -3  14   9        2.39        0.04      1.93 o 
  -2  14   9      446.97      453.74      5.53 o 
  -1  14   9        0.74        0.45      0.97 o 
   0  14   9        1.02        1.52      1.28 o 
   1  14   9      155.53      170.88      1.81 o 
   2  14   9       46.53       53.30      1.61 o 
   3  14   9        1.07        1.84      0.96 o 
  -3  15   9        4.16        5.34      2.41 o 
  -2  15   9      322.27      326.61      5.01 o 
  -1  15   9       17.41       13.66      1.89 o 
   0  15   9      169.13      169.83      2.79 o 
   1  15   9      140.63      138.53      3.16 o 
   2  15   9      346.99      362.64      3.24 o 
  -2  16   9       22.01       18.99      2.80 o 
  -1  16   9        2.59        4.82      1.94 o 
   0  16   9      109.99      108.88      2.06 o 
   1  16   9       14.63        5.29      2.56 o 
   2  16   9       35.05       36.26      1.86 o 
   0  17   9       14.04       12.16      1.43 o 
  -6   0  10       25.78       27.48      2.46 o 
  -5   0  10      103.99       97.14      1.82 o 
  -4   0  10       30.97       30.94      1.25 o 
  -3   0  10      131.25      144.76      1.69 o 
  -2   0  10       33.12       29.97      1.08 o 
  -1   0  10      689.70      702.89      4.65 o 
   0   0  10      157.28      153.89      1.96 o 
   1   0  10     2504.32     2497.04     15.81 o 
   2   0  10     1317.85     1312.31      8.69 o 
   3   0  10      135.89      140.52      2.54 o 
   4   0  10      503.49      484.66      5.15 o 
   5   0  10     1915.59     1995.42     18.83 o 
  -6   1  10       20.95       27.84      1.85 o 
  -5   1  10        0.56        1.35      0.71 o 
  -4   1  10      562.73      571.42      3.37 o 
  -3   1  10      666.31      651.43      3.02 o 
  -2   1  10      310.32      320.71      2.98 o 
  -1   1  10      406.75      381.84      2.79 o 
   0   1  10      140.00      139.30      1.47 o 
   1   1  10      848.71      857.25      4.13 o 
   2   1  10      813.98      758.85      4.02 o 
   3   1  10        0.06        0.60      0.73 o 
   4   1  10       15.64       17.67      1.39 o 
   5   1  10        2.16        1.78      1.27 o 
  -6   2  10        5.71        7.65      2.71 o 
  -5   2  10       13.93       13.74      1.33 o 
  -4   2  10       47.57       48.48      1.26 o 
  -3   2  10      667.14      677.50      4.37 o 
  -2   2  10      125.34      118.44      1.49 o 
  -1   2  10      361.79      348.72      1.93 o 
   0   2  10        0.08        0.95      0.59 o 
   1   2  10       94.86       95.72      1.28 o 
   2   2  10     1242.38     1199.33      5.59 o 
   3   2  10      446.92      484.18      3.07 o 
   4   2  10      284.83      267.99      2.68 o 
   5   2  10       82.13       76.36      2.19 o 
  -5   3  10       14.95        6.87      1.46 o 
  -4   3  10      674.26      663.46      3.33 o 
  -3   3  10      131.04      135.60      1.16 o 
  -2   3  10       54.78       54.76      1.48 o 
  -1   3  10      452.01      462.21      3.28 o 
   0   3  10        7.57        8.45      0.78 o 
   1   3  10        0.78        1.67      0.73 o 
   2   3  10        1.99        0.79      0.81 o 
   3   3  10      119.39       95.92      1.56 o 
   4   3  10        6.34        5.85      1.33 o 
   5   3  10       25.03       26.11      1.71 o 
  -5   4  10      265.48      256.55      3.68 o 
  -4   4  10       36.81       34.34      1.52 o 
  -3   4  10      270.43      265.30      1.74 o 
  -2   4  10      308.41      317.36      2.52 o 
  -1   4  10     1076.83     1121.90      7.71 o 
   0   4  10      385.52      425.73      2.44 o 
   1   4  10      285.51      293.75      2.05 o 
   2   4  10        1.33        0.08      0.77 o 
   3   4  10       67.19       72.55      1.41 o 
   4   4  10       84.25       86.01      2.07 o 
   5   4  10       92.93      107.45      2.57 o 
  -5   5  10        5.33        4.65      1.77 o 
  -4   5  10      107.40      112.14      2.62 o 
  -3   5  10       47.54       47.79      1.19 o 
  -2   5  10       89.45       84.76      1.41 o 
  -1   5  10      114.25      117.48      1.10 o 
   0   5  10      704.67      702.72      3.41 o 
   1   5  10      206.71      197.98      1.73 o 
   2   5  10      129.34      122.61      1.59 o 
   3   5  10       59.37       63.27      1.55 o 
   4   5  10       16.53       17.88      1.27 o 
   5   5  10       20.67       17.98      1.69 o 
  -5   6  10        7.74        5.37      2.56 o 
  -4   6  10       17.94       18.11      2.40 o 
  -3   6  10      119.76      120.26      1.41 o 
  -2   6  10       24.07       22.57      0.98 o 
  -1   6  10        0.14        0.61      0.42 o 
   0   6  10      109.09      105.87      1.17 o 
   1   6  10      340.94      327.92      2.67 o 
   2   6  10      359.60      362.67      2.78 o 
   3   6  10      162.07      157.33      1.85 o 
   4   6  10       11.01       12.15      1.40 o 
   5   6  10       42.23       43.95      1.66 o 
  -5   7  10        0.42       -0.16      1.69 o 
  -4   7  10      109.10      115.76      3.63 o 
  -3   7  10      399.27      364.39     38.15 o 
  -2   7  10      173.11      173.33      1.61 o 
  -1   7  10      253.94      246.97      2.19 o 
   0   7  10        9.88       10.70      0.83 o 
   1   7  10      176.02      165.08      1.56 o 
   2   7  10      131.08      115.14      1.58 o 
   3   7  10       34.67       33.45      1.33 o 
   4   7  10        3.73        3.45      1.23 o 
   5   7  10      171.39      183.52      2.95 o 
  -5   8  10       10.27        6.67      2.13 o 
  -4   8  10      125.55      130.57      3.95 o 
  -3   8  10        0.90        0.88      1.58 o 
  -2   8  10      643.33      646.60      4.34 o 
  -1   8  10      219.85      220.95      2.09 o 
   0   8  10      404.13      414.12      2.45 o 
   1   8  10      140.52      118.66      1.51 o 
   2   8  10      326.80      336.99      2.58 o 
   3   8  10      120.54      128.39      1.87 o 
   4   8  10      326.81      335.90      2.97 o 
   5   8  10       85.30       83.63      2.08 o 
  -5   9  10      110.55      131.13      3.59 o 
  -4   9  10       35.59       37.62      2.94 o 
  -3   9  10        0.32        1.56      2.06 o 
  -2   9  10      342.93      353.62      2.58 o 
  -1   9  10        3.90        3.04      0.94 o 
   0   9  10      554.46      541.29      3.10 o 
   1   9  10       91.39       77.31      1.37 o 
   2   9  10        0.27       -0.01      0.78 o 
   3   9  10       42.29       53.12      1.68 o 
   4   9  10       26.39       32.50      1.84 o 
   5   9  10        5.34        4.15      1.87 o 
  -4  10  10       86.95       89.18      3.64 o 
  -3  10  10        8.54        7.53      2.38 o 
  -2  10  10      688.12      666.71      6.42 o 
  -1  10  10       47.32       48.38      1.93 o 
   0  10  10      494.97      498.40      2.93 o 
   1  10  10       18.45       18.27      1.08 o 
   2  10  10      415.41      412.03      3.19 o 
   3  10  10      596.70      618.95      3.98 o 
   4  10  10      135.47      139.56      2.32 o 
  -4  11  10      105.90      106.92      3.65 o 
  -3  11  10       40.98       49.23      3.13 o 
  -2  11  10       22.01       22.80      1.20 o 
  -1  11  10      178.95      179.33      2.19 o 
   0  11  10      222.89      216.53      1.53 o 
   1  11  10        0.71        1.01      0.86 o 
   2  11  10      116.62      110.27      1.85 o 
   3  11  10       90.70       94.12      1.85 o 
   4  11  10        3.26        4.05      1.23 o 
  -4  12  10        1.19        0.85      2.23 o 
  -3  12  10       41.11       40.90      3.27 o 
  -2  12  10       28.22       31.13      2.51 o 
  -1  12  10      153.48      148.09      2.02 o 
   0  12  10        2.45        1.82      0.59 o 
   1  12  10      118.64      107.84      1.45 o 
   2  12  10       52.00       50.49      1.50 o 
   3  12  10        5.26        2.61      1.08 o 
   4  12  10       78.79       84.99      2.57 o 
  -3  13  10       60.42       69.93      3.76 o 
  -2  13  10      135.46      141.75      3.25 o 
  -1  13  10      150.74      151.85      2.75 o 
   0  13  10       20.62       18.35      1.46 o 
   1  13  10        4.34        2.63      0.88 o 
   2  13  10        0.00        0.40      0.75 o 
   3  13  10       24.06       22.76      1.55 o 
  -3  14  10        3.78        0.91      2.06 o 
  -2  14  10      105.55       94.89      5.91 o 
  -1  14  10        0.04        1.07      1.04 o 
   0  14  10        4.02        3.43      1.32 o 
   1  14  10       29.23       31.39      1.33 o 
   2  14  10       83.17       91.97      1.46 o 
   3  14  10       25.91       21.47      1.89 o 
  -2  15  10      150.78      156.73      3.79 o 
  -1  15  10        5.20        5.79      1.94 o 
   0  15  10      129.94      132.29      2.85 o 
   1  15  10        9.85        3.03      1.76 o 
   2  15  10        2.01        0.88      0.98 o 
  -1  16  10       32.71       38.29      2.56 o 
   0  16  10      115.59      114.07      2.18 o 
   1  16  10        0.05       -0.34      1.31 o 
  -5   1  11       43.69       40.41      1.24 o 
  -4   1  11       49.10       48.44      1.18 o 
  -3   1  11      634.31      624.38      3.75 o 
  -2   1  11      252.75      267.46      2.76 o 
  -1   1  11      229.01      225.47      1.63 o 
   0   1  11        3.24        3.52      0.75 o 
   1   1  11      782.42      750.62      3.77 o 
   2   1  11      240.54      221.85      2.13 o 
   3   1  11      250.58      245.77      2.34 o 
   4   1  11        0.16        0.14      0.98 o 
   5   1  11       17.79       19.72      1.74 o 
  -5   2  11       18.67       21.23      2.01 o 
  -4   2  11      198.30      197.12      1.88 o 
  -3   2  11       66.08       67.04      0.96 o 
  -2   2  11      104.32      106.28      1.27 o 
  -1   2  11       71.97       79.33      1.37 o 
   0   2  11      485.00      494.03      2.74 o 
   1   2  11      150.06      144.25      1.67 o 
   2   2  11        2.63        2.52      0.94 o 
   3   2  11        8.95        9.47      1.41 o 
   4   2  11       66.60       65.34      1.78 o 
   5   2  11       73.54       79.95      2.19 o 
  -5   3  11      148.49      140.46      2.78 o 
  -4   3  11        7.16        7.00      0.90 o 
  -3   3  11        0.02        0.04      0.46 o 
  -2   3  11       11.83       10.92      0.77 o 
  -1   3  11      907.62      930.90      4.38 o 
   0   3  11        0.12        0.88      0.65 o 
   1   3  11     1182.68     1147.25      5.42 o 
   2   3  11       17.87       15.61      1.16 o 
   3   3  11        8.50       12.32      1.31 o 
   4   3  11      222.60      215.09      2.39 o 
   5   3  11      834.35      852.53      7.08 o 
  -5   4  11        9.28        6.51      3.00 o 
  -4   4  11      926.99      911.72      6.06 o 
  -3   4  11       45.40       46.80      0.85 o 
  -2   4  11      162.18      165.11      1.65 o 
  -1   4  11       35.16       33.04      1.07 o 
   0   4  11      657.56      647.20      3.56 o 
   1   4  11      102.38       97.22      1.31 o 
   2   4  11      469.25      397.75      2.68 o 
   3   4  11       48.49       39.20      1.52 o 
   4   4  11        0.33        0.42      0.99 o 
   5   4  11       38.21       39.98      1.88 o 
  -5   5  11        1.99        2.94      1.74 o 
  -4   5  11        1.16        0.64      1.55 o 
  -3   5  11      195.63      186.53      1.59 o 
  -2   5  11      205.65      210.54      2.13 o 
  -1   5  11      150.32      138.43      1.50 o 
   0   5  11      211.69      204.25      1.88 o 
   1   5  11     1198.98     1176.95      5.87 o 
   2   5  11      956.42      964.08      4.85 o 
   3   5  11      470.48      453.88      3.12 o 
   4   5  11      401.48      394.70      3.22 o 
   5   5  11      476.41      478.30      3.83 o 
  -5   6  11      137.46      149.22      3.97 o 
  -4   6  11      165.22      173.00      5.29 o 
  -3   6  11       14.92       18.76      0.97 o 
  -2   6  11      750.23      732.13      5.31 o 
  -1   6  11      726.47      738.47      4.10 o 
   0   6  11      149.41      146.73      1.48 o 
   1   6  11       92.68       85.96      1.32 o 
   2   6  11        0.11        0.35      0.82 o 
   3   6  11        0.30       -0.60      0.90 o 
   4   6  11       61.55       58.98      1.88 o 
   5   6  11        0.66        3.09      1.51 o 
  -5   7  11        1.89        2.89      1.87 o 
  -4   7  11        5.69        5.98      2.37 o 
  -3   7  11      236.34      226.89     14.02 o 
  -2   7  11       16.32       17.62      1.04 o 
  -1   7  11      281.41      273.83      1.78 o 
   0   7  11       23.60       27.28      1.22 o 
   1   7  11     1218.43     1122.29      5.30 o 
   2   7  11        0.64        6.26      1.02 o 
   3   7  11      538.27      512.26      3.61 o 
   4   7  11      192.57      197.33      2.39 o 
   5   7  11       13.42       14.83      2.07 o 
  -5   8  11        2.11        1.92      1.92 o 
  -4   8  11      225.69      235.61      4.88 o 
  -3   8  11      263.37      266.86      4.21 o 
  -2   8  11      541.77      544.67      3.39 o 
  -1   8  11       87.41       80.59      1.13 o 
   0   8  11      135.11      122.98      1.38 o 
   1   8  11        4.04        1.09      0.71 o 
   2   8  11      172.83      162.05      1.91 o 
   3   8  11        0.03        1.31      1.09 o 
   4   8  11        0.00        0.43      1.27 o 
   5   8  11       40.09       45.50      1.85 o 
  -4   9  11       77.27       75.83      3.80 o 
  -3   9  11      127.73      124.87      3.51 o 
  -2   9  11       32.09       32.23      0.99 o 
  -1   9  11      538.34      549.07      4.49 o 
   0   9  11     1799.88     1789.31     10.44 o 
   1   9  11        2.35        2.50      0.90 o 
   2   9  11       13.50       14.14      1.28 o 
   3   9  11       19.53       16.41      1.41 o 
   4   9  11        1.17        2.25      1.22 o 
  -4  10  11      114.62      115.78      4.00 o 
  -3  10  11      149.22      151.59      3.60 o 
  -2  10  11       14.28       11.72      1.27 o 
  -1  10  11        2.60        2.47      0.92 o 
   0  10  11      784.48      801.13      4.23 o 
   1  10  11       46.24       40.82      1.24 o 
   2  10  11        1.63        0.82      0.87 o 
   3  10  11      138.93      140.13      2.25 o 
   4  10  11        0.29        0.46      1.22 o 
  -4  11  11       14.77       13.52      2.56 o 
  -3  11  11        4.48        3.99      2.26 o 
  -2  11  11       80.42       80.23      3.21 o 
  -1  11  11      389.32      390.57      3.37 o 
   0  11  11       20.59       20.19      0.64 o 
   1  11  11      208.86      206.50      2.39 o 
   2  11  11      445.10      453.24      3.16 o 
   3  11  11      263.48      277.06      2.67 o 
   4  11  11       13.53        9.67      1.41 o 
  -3  12  11      164.60      178.33      4.49 o 
  -2  12  11      139.42      140.04      3.70 o 
  -1  12  11      179.57      177.30      2.81 o 
   0  12  11       97.79      102.90      2.12 o 
   1  12  11       10.03        8.68      1.19 o 
   2  12  11       11.99        9.66      1.45 o 
   3  12  11      164.70      173.94      2.43 o 
  -3  13  11      124.83      129.58      4.52 o 
  -2  13  11       43.94       49.86      2.70 o 
  -1  13  11        3.97        3.16      1.08 o 
   0  13  11      154.63      151.07      2.93 o 
   1  13  11       16.45       16.68      3.74 o 
   2  13  11      145.21      134.85      2.40 o 
   3  13  11      467.82      506.53      6.73 o 
  -2  14  11        0.03       -0.45      1.79 o 
  -1  14  11       39.70       40.20      2.47 o 
   0  14  11      120.14      128.30      2.27 o 
   1  14  11        2.06        0.41      1.15 o 
   2  14  11       49.07       46.41      1.58 o 
  -2  15  11        4.95        5.01      2.54 o 
  -1  15  11        0.41        0.45      1.68 o 
   0  15  11      327.14      335.23      4.26 o 
   1  15  11       99.39      101.58      3.00 o 
   2  15  11       53.37       57.52      1.57 o 
   0  16  11        0.37       -0.16      1.62 o 
  -5   0  12        1.61        1.24      1.15 o 
  -4   0  12      292.51      279.32      3.21 o 
  -3   0  12       32.92       33.55      1.16 o 
  -2   0  12      334.58      325.22      5.69 o 
  -1   0  12     1648.70     1624.46     12.45 o 
   0   0  12      851.32      818.82      5.77 o 
   1   0  12      140.16      135.12      2.18 o 
   2   0  12      438.02      419.46      4.08 o 
   3   0  12      583.19      568.63      5.03 o 
   4   0  12     1011.97     1044.24      8.12 o 
   5   0  12      122.25      113.79      3.43 o 
  -5   1  12      228.89      226.15      2.53 o 
  -4   1  12      229.03      224.86      2.09 o 
  -3   1  12       26.50       28.45      0.94 o 
  -2   1  12      654.23      625.96      4.97 o 
  -1   1  12       22.43       20.35      0.97 o 
   0   1  12      418.63      412.51      2.64 o 
   1   1  12      147.68      137.28      1.62 o 
   2   1  12        5.81        8.06      1.10 o 
   3   1  12        0.12       -0.41      1.04 o 
   4   1  12        6.00        5.37      1.35 o 
   5   1  12        1.35        4.11      1.65 o 
  -5   2  12      127.44      115.51      2.57 o 
  -4   2  12       27.34       25.27      1.12 o 
  -3   2  12      147.78      147.76      1.72 o 
  -2   2  12        1.47        1.61      0.63 o 
  -1   2  12        3.87        7.10      0.74 o 
   0   2  12      360.50      372.65      2.82 o 
   1   2  12     2945.90     2903.40     14.10 o 
   2   2  12      369.89      339.50      2.78 o 
   3   2  12      465.84      443.40      3.37 o 
   4   2  12      309.60      312.81      3.04 o 
   5   2  12      199.19      197.31      3.11 o 
  -5   3  12       87.26       82.79      3.12 o 
  -4   3  12        2.14        2.04      0.71 o 
  -3   3  12       40.99       40.27      0.88 o 
  -2   3  12      978.83      983.23      4.65 o 
  -1   3  12        0.45        0.71      0.67 o 
   0   3  12      267.57      266.20      2.29 o 
   1   3  12      180.31      179.60      1.75 o 
   2   3  12      958.88      932.70      4.81 o 
   3   3  12       10.48       11.42      1.22 o 
   4   3  12       44.68       44.73      2.31 o 
   5   3  12       34.77       36.88      2.10 o 
  -5   4  12       24.00        1.97      2.88 o 
  -4   4  12       26.25       25.78      1.38 o 
  -3   4  12       62.84       65.98      1.43 o 
  -2   4  12      104.22      106.88      1.14 o 
  -1   4  12       74.27       78.17      1.20 o 
   0   4  12      227.84      220.37      2.05 o 
   1   4  12        0.60        0.98      0.87 o 
   2   4  12       46.75       33.09      1.41 o 
   3   4  12      173.12      158.64      2.06 o 
   4   4  12        4.53        4.94      1.33 o 
   5   4  12        4.17        4.06      1.63 o 
  -5   5  12       19.49       12.55      4.04 o 
  -4   5  12        7.50        4.27      2.05 o 
  -3   5  12       18.26       16.14      0.63 o 
  -2   5  12        8.81        7.84      0.51 o 
  -1   5  12      514.95      515.49      2.94 o 
   0   5  12      229.71      237.25      1.91 o 
   1   5  12       75.71       69.01      1.75 o 
   2   5  12        5.62        1.61      1.02 o 
   3   5  12        0.02        0.66      1.11 o 
   4   5  12       33.41       40.69      1.90 o 
   5   5  12       17.60       16.41      1.87 o 
  -5   6  12      150.47      155.49      3.78 o 
  -4   6  12        9.57        5.47      2.75 o 
  -3   6  12        0.06       -0.76      0.84 o 
  -2   6  12       10.11       13.74      0.62 o 
  -1   6  12      255.05      268.86      2.85 o 
   0   6  12      532.18      493.37      3.49 o 
   1   6  12      103.11      102.03      1.50 o 
   2   6  12        9.59        5.59      1.08 o 
   3   6  12      120.47      121.98      2.02 o 
   4   6  12      182.33      172.76      2.45 o 
   5   6  12      473.38      493.35      4.33 o 
  -5   7  12       71.80       77.36      3.15 o 
  -4   7  12       20.70       19.65      3.02 o 
  -3   7  12      220.84      215.20      2.04 o 
  -2   7  12       25.61       27.53      1.89 o 
  -1   7  12      415.10      409.24      2.53 o 
   0   7  12      477.24      466.18      2.85 o 
   1   7  12      255.57      234.63      2.11 o 
   2   7  12        7.09        6.40      1.23 o 
   3   7  12       72.73       73.84      1.89 o 
   4   7  12       11.81       10.59      1.44 o 
  -4   8  12        3.42       -0.09      1.89 o 
  -3   8  12        9.77        9.95      2.10 o 
  -2   8  12       74.56       71.33      1.46 o 
  -1   8  12      427.62      425.93      2.87 o 
   0   8  12        0.77        0.22      0.64 o 
   1   8  12       40.76       49.73      1.23 o 
   2   8  12      474.76      445.02      3.08 o 
   3   8  12      463.39      500.15      3.64 o 
   4   8  12       29.47       19.27      1.64 o 
  -4   9  12       31.34       36.70      3.45 o 
  -3   9  12      178.84      191.29      5.21 o 
  -2   9  12      183.95      179.63      2.07 o 
  -1   9  12      464.19      452.02      4.52 o 
   0   9  12        6.86        3.95      0.75 o 
   1   9  12      277.31      245.09      2.25 o 
   2   9  12      118.62      118.49      1.86 o 
   3   9  12      287.80      295.80      2.76 o 
   4   9  12       28.39       28.68      1.68 o 
  -4  10  12       47.46       50.53      3.78 o 
  -3  10  12      201.16      214.22      4.12 o 
  -2  10  12        3.81        3.91      0.95 o 
  -1  10  12        0.03        0.26      1.06 o 
   0  10  12      119.86      121.99      2.22 o 
   1  10  12      447.27      420.55      2.96 o 
   2  10  12       97.97      103.06      2.04 o 
   3  10  12       20.29       18.56      1.58 o 
   4  10  12      322.04      338.22      3.30 o 
  -4  11  12        5.31        7.47      2.90 o 
  -3  11  12        7.77        9.54      2.30 o 
  -2  11  12       24.26       24.77      2.20 o 
  -1  11  12      382.30      381.36      3.45 o 
   0  11  12        2.75        2.65      1.14 o 
   1  11  12       40.04       44.56      1.35 o 
   2  11  12       12.58       18.23      1.33 o 
   3  11  12       26.71       28.68      1.64 o 
  -3  12  12       11.68       13.05      2.81 o 
  -2  12  12      139.97      142.17      3.83 o 
  -1  12  12       95.47      103.71      1.96 o 
   0  12  12       14.18       15.93      1.36 o 
   1  12  12        4.28        4.21      1.10 o 
   2  12  12      231.42      247.03      2.59 o 
   3  12  12       98.93      101.24      2.04 o 
  -3  13  12       98.92      105.15      3.71 o 
  -2  13  12        7.98        6.66      2.60 o 
  -1  13  12      280.54      285.82      3.79 o 
   0  13  12       18.63       22.68      1.81 o 
   1  13  12        0.02        0.65      1.12 o 
   2  13  12       41.27       33.84      9.02 o 
   3  13  12       81.60       87.17      2.25 o 
  -2  14  12        2.65        1.90      1.92 o 
  -1  14  12       46.71       47.50      2.54 o 
   0  14  12       30.09       32.15      1.97 o 
   1  14  12       29.34       18.58      6.38 o 
   2  14  12       90.80      100.01      1.80 o 
  -1  15  12       10.43        9.75      2.68 o 
   0  15  12       11.03       13.30      1.92 o 
   1  15  12        1.04        1.61      1.24 o 
  -5   1  13       51.51       46.90      1.45 o 
  -4   1  13      181.60      168.65      2.14 o 
  -3   1  13       14.61       15.51      0.79 o 
  -2   1  13        0.27        0.27      0.66 o 
  -1   1  13       15.24       17.08      0.96 o 
   0   1  13      739.56      746.88      4.37 o 
   1   1  13        0.93        0.70      0.83 o 
   2   1  13        1.73        2.30      1.10 o 
   3   1  13      123.38      120.90      2.07 o 
   4   1  13      485.30      504.62      4.25 o 
   5   1  13       29.82       25.79      1.82 o 
  -5   2  13        4.93        7.85      2.16 o 
  -4   2  13       75.46       73.06      1.44 o 
  -3   2  13      429.34      429.67      2.58 o 
  -2   2  13      156.94      155.37      1.92 o 
  -1   2  13      237.98      234.39      1.93 o 
   0   2  13      175.95      176.07      2.64 o 
   1   2  13      252.91      234.22      2.05 o 
   2   2  13      438.42      402.67      2.92 o 
   3   2  13       13.64       12.81      1.44 o 
   4   2  13       35.19       44.34      1.78 o 
   5   2  13       18.74       18.87      1.92 o 
  -5   3  13        0.37        1.33      1.57 o 
  -4   3  13       17.84       14.10      1.81 o 
  -3   3  13        1.67        2.76      0.78 o 
  -2   3  13       76.39       73.31      1.52 o 
  -1   3  13      444.97      434.60      2.68 o 
   0   3  13      116.09      110.70      1.40 o 
   1   3  13        7.37        7.11      1.15 o 
   2   3  13      428.41      452.58      3.21 o 
   3   3  13     1165.60     1151.00      6.12 o 
   4   3  13      371.02      353.32      3.98 o 
   5   3  13      276.63      287.69      3.65 o 
  -5   4  13      405.60      388.81      4.83 o 
  -4   4  13        0.41       -1.30      1.67 o 
  -3   4  13      206.97      205.86      1.87 o 
  -2   4  13      212.73      211.32      2.54 o 
  -1   4  13      353.68      354.41      2.60 o 
   0   4  13      224.01      210.92      1.90 o 
   1   4  13      415.33      392.73      2.70 o 
   2   4  13        2.91        5.76      1.16 o 
   3   4  13       31.05       31.51      1.77 o 
   4   4  13        0.44        1.22      1.37 o 
   5   4  13      162.52      172.70      2.84 o 
  -5   5  13       14.30        8.32      2.76 o 
  -4   5  13      137.07      133.05      5.02 o 
  -3   5  13       56.27       51.32      1.36 o 
  -2   5  13      425.99      420.50      2.63 o 
  -1   5  13        8.05       10.20      0.76 o 
   0   5  13      959.51      959.08      8.92 o 
   1   5  13       57.52       60.98      1.43 o 
   2   5  13      220.57      212.25      2.29 o 
   3   5  13      103.55      102.46      2.02 o 
   4   5  13      463.94      489.80      4.06 o 
  -4   6  13        3.20        5.85      2.44 o 
  -3   6  13      248.91      250.04      2.48 o 
  -2   6  13      127.99      128.36      1.56 o 
  -1   6  13        6.95        7.73      0.76 o 
   0   6  13        2.60        3.19      0.77 o 
   1   6  13       15.44       12.42      1.03 o 
   2   6  13      111.06      116.65      2.37 o 
   3   6  13       77.60       82.05      2.00 o 
   4   6  13       30.72       33.67      1.74 o 
  -4   7  13        6.62        3.05      2.24 o 
  -3   7  13      105.46      108.53      4.46 o 
  -2   7  13      107.27      104.80      1.81 o 
  -1   7  13       35.80       33.65      0.89 o 
   0   7  13      332.97      316.18      3.49 o 
   1   7  13        0.14        0.41      0.75 o 
   2   7  13        8.49       10.52      1.35 o 
   3   7  13      185.10      185.71      2.25 o 
   4   7  13       26.10       26.72      1.97 o 
  -4   8  13       52.80       48.28      3.21 o 
  -3   8  13       37.11       37.00      2.52 o 
  -2   8  13        6.35        6.31      1.01 o 
  -1   8  13       52.93       52.62      1.41 o 
   0   8  13       51.46       59.67      1.67 o 
   1   8  13       25.53       32.31      1.41 o 
   2   8  13        3.77        3.40      1.10 o 
   3   8  13       23.32       25.97      1.57 o 
   4   8  13      255.43      277.81      3.28 o 
  -4   9  13       12.88       12.96      3.15 o 
  -3   9  13       53.39       51.55      3.05 o 
  -2   9  13       21.02       23.24      1.23 o 
  -1   9  13      335.61      338.42      3.38 o 
   0   9  13       10.90       11.28      1.07 o 
   1   9  13       12.93       12.80      1.12 o 
   2   9  13      102.13       97.80      1.76 o 
   3   9  13        8.18        8.64      1.44 o 
   4   9  13      194.12      207.03      2.76 o 
  -4  10  13        0.34        0.25      2.65 o 
  -3  10  13       25.15       23.56      3.04 o 
  -2  10  13        7.21        6.87      1.40 o 
  -1  10  13      175.21      178.90      3.33 o 
   0  10  13      108.78      113.44      1.93 o 
   1  10  13        0.15        0.60      0.88 o 
   2  10  13      100.39      102.43      2.14 o 
   3  10  13       87.43       99.21      2.05 o 
  -3  11  13       85.06       83.84      3.84 o 
  -2  11  13       13.37       13.99      2.28 o 
  -1  11  13      599.07      606.54      6.60 o 
   0  11  13       93.01       94.54      2.03 o 
   1  11  13       75.98       77.54      1.63 o 
   2  11  13      337.25      356.46      3.11 o 
   3  11  13       17.86       13.43      1.58 o 
  -3  12  13       43.47       53.22      3.18 o 
  -2  12  13       17.89       18.71      2.36 o 
  -1  12  13      202.71      216.21      2.65 o 
   0  12  13       23.96       24.43      1.65 o 
   1  12  13      194.17      186.90      2.28 o 
   2  12  13       52.48       57.75      1.86 o 
   3  12  13       10.17        8.81      1.51 o 
  -2  13  13        4.35        2.52      2.33 o 
  -1  13  13       23.36       23.19      1.75 o 
   0  13  13       25.10       23.91      1.59 o 
   1  13  13      392.85      410.34      3.73 o 
   2  13  13      203.55      207.50      2.72 o 
  -1  14  13      406.23      427.54      6.40 o 
   0  14  13        6.61        5.15      1.61 o 
   1  14  13      141.34      143.71      2.72 o 
  -5   0  14       58.53       55.63      1.90 o 
  -4   0  14      333.44      304.90      3.86 o 
  -3   0  14      118.63      109.74      1.75 o 
  -2   0  14      112.65      110.40      2.11 o 
  -1   0  14       25.40       21.95      1.41 o 
   0   0  14      881.37      861.50      6.43 o 
   1   0  14     1028.65      995.93      7.15 o 
   2   0  14     2431.29     2421.27     16.01 o 
   3   0  14      151.13      164.73      4.02 o 
   4   0  14        2.69       -0.10      1.80 o 
   5   0  14       88.47       84.82      4.88 o 
  -5   1  14       38.50       37.73      2.01 o 
  -4   1  14        7.54       10.37      1.22 o 
  -3   1  14      407.07      394.36      3.31 o 
  -2   1  14        6.26        5.33      0.89 o 
  -1   1  14      188.83      184.11      1.92 o 
   0   1  14      349.42      339.32      2.65 o 
   1   1  14      266.96      266.87      2.47 o 
   2   1  14       36.13       39.25      1.52 o 
   3   1  14        6.02        3.64      1.28 o 
   4   1  14      257.16      271.04      3.18 o 
  -5   2  14       54.64       53.09      2.52 o 
  -4   2  14       67.05       61.00      1.94 o 
  -3   2  14       18.53       21.73      1.59 o 
  -2   2  14      344.15      331.57      2.90 o 
  -1   2  14       12.66       13.17      1.01 o 
   0   2  14      596.49      577.92      3.54 o 
   1   2  14       18.53       19.16      1.30 o 
   2   2  14      222.33      216.46      2.23 o 
   3   2  14      128.70      134.48      2.48 o 
   4   2  14      673.68      678.23      4.73 o 
  -4   3  14       98.87      101.04      2.85 o 
  -3   3  14      171.74      168.39      1.70 o 
  -2   3  14       33.96       34.71      1.22 o 
  -1   3  14       56.84       58.68      1.28 o 
   0   3  14        0.19        0.67      0.75 o 
   1   3  14      414.35      390.46      3.45 o 
   2   3  14       62.26       62.88      1.64 o 
   3   3  14       25.04       22.26      1.55 o 
   4   3  14        0.37        0.63      1.42 o 
  -4   4  14       53.72       54.15      3.25 o 
  -3   4  14       82.22       77.72      1.32 o 
  -2   4  14       88.04       92.34      1.70 o 
  -1   4  14        9.00       11.04      0.87 o 
   0   4  14      204.67      194.02      2.01 o 
   1   4  14        0.51        0.75      0.92 o 
   2   4  14      470.02      446.69      3.23 o 
   3   4  14        2.79        2.33      1.24 o 
   4   4  14        0.39        0.01      1.40 o 
  -4   5  14       50.77       52.94      3.17 o 
  -3   5  14       11.94       10.67      1.06 o 
  -2   5  14       13.96       13.93      0.75 o 
  -1   5  14       26.32       29.70      1.57 o 
   0   5  14        0.17       -0.41      0.82 o 
   1   5  14      233.59      218.89      2.25 o 
   2   5  14       19.44       24.87      1.42 o 
   3   5  14       27.49       28.13      1.62 o 
   4   5  14      100.81      111.10      2.36 o 
  -4   6  14       78.12       79.16      5.22 o 
  -3   6  14       75.79       70.56      2.29 o 
  -2   6  14      121.48      121.11      1.61 o 
  -1   6  14       99.39       95.55      1.48 o 
   0   6  14      223.68      210.59      2.66 o 
   1   6  14      337.41      328.40      2.60 o 
   2   6  14       34.42       42.12      1.61 o 
   3   6  14      206.20      189.08      2.64 o 
   4   6  14      249.49      258.46      3.63 o 
  -4   7  14      233.18      241.75      5.16 o 
  -3   7  14        8.78       10.36      1.96 o 
  -2   7  14      496.27      503.37      4.01 o 
  -1   7  14       11.16       12.80      0.97 o 
   0   7  14      333.67      323.96      2.57 o 
   1   7  14       13.90       14.16      1.30 o 
   2   7  14       15.79       16.24      1.54 o 
   3   7  14       11.56        9.42      1.43 o 
   4   7  14       62.00       71.20      2.07 o 
  -4   8  14      115.51      106.16      7.00 o 
  -3   8  14       18.63       18.36      2.44 o 
  -2   8  14       20.94       19.91      1.49 o 
  -1   8  14      385.18      383.92      5.24 o 
   0   8  14      153.06      143.68      1.77 o 
   1   8  14      206.48      221.16      2.23 o 
   2   8  14      691.56      694.22      4.37 o 
   3   8  14      266.89      252.64      2.99 o 
   4   8  14       97.04       98.94      2.60 o 
  -3   9  14      252.40      264.30      4.42 o 
  -2   9  14       37.69       43.12      1.47 o 
  -1   9  14      235.61      243.55      3.11 o 
   0   9  14      161.14      150.19      2.65 o 
   1   9  14      259.70      257.56      2.31 o 
   2   9  14       65.26       71.31      1.80 o 
   3   9  14       15.86       16.15      1.48 o 
  -3  10  14        1.16        0.17      2.14 o 
  -2  10  14      380.46      380.96      4.68 o 
  -1  10  14      238.37      231.96      2.89 o 
   0  10  14      284.88      282.54      3.52 o 
   1  10  14      216.94      219.39      2.51 o 
   2  10  14       56.22       61.43      2.22 o 
   3  10  14       64.40       64.72      2.09 o 
  -3  11  14       42.99       46.32      4.84 o 
  -2  11  14      214.19      222.47      4.50 o 
  -1  11  14        1.11        1.94      1.18 o 
   0  11  14        2.99        1.38      1.33 o 
   1  11  14        0.30        1.04      0.93 o 
   2  11  14      253.83      265.20      4.69 o 
   3  11  14       57.42       60.01      2.62 o 
  -2  12  14      155.66      155.19      4.30 o 
  -1  12  14       10.25        7.45      1.39 o 
   0  12  14        1.97        1.14      1.24 o 
   1  12  14        8.13        8.63      2.00 o 
   2  12  14       14.29       17.68      1.52 o 
  -2  13  14        7.34        5.92      2.59 o 
  -1  13  14        5.50        6.73      2.10 o 
   0  13  14        7.90        6.03      1.56 o 
   1  13  14        1.48        0.95      1.61 o 
   0  14  14        0.07        1.75      1.46 o 
  -4   1  15       50.85       45.70      1.79 o 
  -3   1  15       74.84       70.52      1.45 o 
  -2   1  15      253.99      244.03      2.14 o 
  -1   1  15       56.63       55.23      1.59 o 
   0   1  15      229.89      226.98      2.23 o 
   1   1  15      463.70      447.58      3.15 o 
   2   1  15        9.27       10.76      1.29 o 
   3   1  15      124.73      130.20      2.53 o 
   4   1  15       13.64       11.45      1.74 o 
  -4   2  15      255.40      253.84      3.12 o 
  -3   2  15       10.68        9.39      1.10 o 
  -2   2  15       12.62       13.28      1.06 o 
  -1   2  15       36.30       38.56      1.97 o 
   0   2  15      791.36      783.23      5.70 o 
   1   2  15       51.70       54.17      1.90 o 
   2   2  15       12.64       14.33      1.46 o 
   3   2  15        8.86        8.43      1.56 o 
   4   2  15       10.68       12.48      1.82 o 
  -4   3  15      132.44      128.35      7.67 o 
  -3   3  15       11.42       14.19      1.03 o 
  -2   3  15        3.79        4.26      0.91 o 
  -1   3  15      116.01      114.86      1.68 o 
   0   3  15      368.18      360.83      4.18 o 
   1   3  15       92.06       94.68      1.80 o 
   2   3  15      498.98      489.87      3.64 o 
   3   3  15      189.83      186.36      2.64 o 
   4   3  15       81.71       76.86      2.36 o 
  -4   4  15       46.76       52.29      4.39 o 
  -3   4  15      145.39      146.07      2.45 o 
  -2   4  15      207.60      200.14      2.00 o 
  -1   4  15      267.61      261.26      2.43 o 
   0   4  15       69.43       69.10      1.59 o 
   1   4  15      384.12      370.97      3.26 o 
   2   4  15        3.35        3.39      1.33 o 
   3   4  15       63.14       60.70      2.01 o 
   4   4  15      225.64      227.98      3.03 o 
  -4   5  15        0.28       -0.67      2.13 o 
  -3   5  15        4.98        3.45      1.07 o 
  -2   5  15        0.01       -0.14      0.53 o 
  -1   5  15       37.57       38.00      1.30 o 
   0   5  15      133.29      130.55      1.73 o 
   1   5  15        0.08       -0.51      0.99 o 
   2   5  15      583.02      565.69      4.09 o 
   3   5  15       62.41       62.96      1.88 o 
   4   5  15      393.32      395.81      3.80 o 
  -4   6  15      183.25      185.23      4.32 o 
  -3   6  15       26.17       26.53      1.44 o 
  -2   6  15        0.30        0.51      1.01 o 
  -1   6  15      410.39      400.07      4.02 o 
   0   6  15      455.11      431.32      3.88 o 
   1   6  15      164.34      177.72      2.02 o 
   2   6  15      106.43      100.20      1.95 o 
   3   6  15       87.61       86.99      2.33 o 
   4   6  15       82.08       88.74      2.35 o 
  -4   7  15       15.59       17.31      3.14 o 
  -3   7  15        9.78        9.56      1.94 o 
  -2   7  15        3.21        4.03      1.21 o 
  -1   7  15        1.86        1.27      0.73 o 
   0   7  15        8.25        7.25      1.15 o 
   1   7  15       80.85       73.75      1.71 o 
   2   7  15      212.82      224.93      2.82 o 
   3   7  15        0.95        1.26      1.39 o 
  -3   8  15      126.19      132.59      4.84 o 
  -2   8  15       77.70       81.00      2.56 o 
  -1   8  15       40.18       38.27      2.00 o 
   0   8  15       33.19       39.79      1.50 o 
   1   8  15      106.33      107.18      1.84 o 
   2   8  15       28.05       32.56      2.15 o 
   3   8  15      166.67      177.82      2.61 o 
  -3   9  15        9.74        7.87      2.42 o 
  -2   9  15      180.12      171.24      3.12 o 
  -1   9  15      283.42      294.50      4.68 o 
   0   9  15       34.22       30.73      1.76 o 
   1   9  15      126.98      123.63      2.30 o 
   2   9  15       16.49       22.08      1.92 o 
   3   9  15        0.02       -0.10      1.19 o 
  -3  10  15        0.02        1.61      2.67 o 
  -2  10  15       36.63       39.28      2.75 o 
  -1  10  15        1.40        1.56      1.25 o 
   0  10  15      236.32      231.48      3.28 o 
   1  10  15        2.26        2.65      1.12 o 
   2  10  15      145.30      143.94      2.62 o 
   3  10  15        2.43        2.17      1.56 o 
  -2  11  15       11.35       10.17      2.34 o 
  -1  11  15        0.86        0.68      1.24 o 
   0  11  15       70.01       73.34      2.19 o 
   1  11  15      138.15      143.89      2.73 o 
   2  11  15       26.31       28.92      1.75 o 
  -2  12  15      566.49      590.43      7.13 o 
  -1  12  15       25.37       27.59      1.87 o 
   0  12  15      316.88      335.45      3.79 o 
   1  12  15       11.34       11.06      1.95 o 
   0  13  15       32.22       35.61      2.60 o 
  -4   0  16        0.49        2.36      1.72 o 
  -3   0  16       19.02       23.13      1.73 o 
  -2   0  16       81.50       78.13      2.03 o 
  -1   0  16     1233.20     1223.30     14.81 o 
   0   0  16       28.49       28.17      2.33 o 
   1   0  16      334.85      329.07      4.15 o 
   2   0  16      182.65      183.92      3.53 o 
   3   0  16      663.98      658.98      6.50 o 
   4   0  16      232.86      217.95      4.20 o 
  -4   1  16       88.24       85.08      2.12 o 
  -3   1  16       43.01       48.50      1.42 o 
  -2   1  16      214.41      212.25      3.55 o 
  -1   1  16      686.54      681.38      5.33 o 
   0   1  16      173.01      170.88      2.09 o 
   1   1  16      222.76      216.69      2.45 o 
   2   1  16        3.46        2.80      1.24 o 
   3   1  16      775.97      805.87      5.43 o 
   4   1  16        4.06        6.43      1.80 o 
  -4   2  16        0.25        1.75      1.41 o 
  -3   2  16        1.93        1.37      1.07 o 
  -2   2  16       21.77       24.07      1.21 o 
  -1   2  16       30.83       30.22      1.22 o 
   0   2  16       45.94       47.69      1.58 o 
   1   2  16      524.83      534.22      3.75 o 
   2   2  16       78.90       81.32      1.94 o 
   3   2  16       69.61       61.27      2.56 o 
   4   2  16      190.33      192.54      2.87 o 
  -4   3  16        0.92        1.01      2.42 o 
  -3   3  16        4.95        5.45      1.31 o 
  -2   3  16        0.66        0.21      0.89 o 
  -1   3  16       48.09       43.94      1.42 o 
   0   3  16      117.20      114.57      1.82 o 
   1   3  16       14.26       11.03      1.38 o 
   2   3  16        2.43        1.90      1.19 o 
   3   3  16       43.85       42.46      2.09 o 
   4   3  16        8.77        8.49      2.07 o 
  -4   4  16        0.47        0.98      1.90 o 
  -3   4  16        1.14        1.06      1.11 o 
  -2   4  16       69.76       64.02      1.99 o 
  -1   4  16      175.25      166.13      2.00 o 
   0   4  16       52.77       53.59      1.50 o 
   1   4  16       61.12       56.50      1.85 o 
   2   4  16      130.81      123.69      2.27 o 
   3   4  16        0.02       -0.16      1.31 o 
   4   4  16       91.03      108.13      3.47 o 
  -4   5  16        2.59        1.43      2.33 o 
  -3   5  16       29.76       30.91      1.77 o 
  -2   5  16      111.52      120.21      2.37 o 
  -1   5  16      192.93      189.17      2.02 o 
   0   5  16      204.12      199.94      2.24 o 
   1   5  16       76.76       73.98      1.71 o 
   2   5  16        0.76        0.55      1.18 o 
   3   5  16        0.26        0.83      1.40 o 
  -3   6  16       51.36       48.62      3.27 o 
  -2   6  16       14.96       15.24      1.57 o 
  -1   6  16        0.78        0.27      0.76 o 
   0   6  16      199.10      195.25      2.21 o 
   1   6  16       93.60       97.99      1.94 o 
   2   6  16        2.54        4.34      1.32 o 
   3   6  16      198.91      223.53      3.15 o 
  -3   7  16       29.60       30.99      2.45 o 
  -2   7  16       64.57       64.74      2.21 o 
  -1   7  16       24.50       27.31      2.19 o 
   0   7  16       86.23       88.41      1.80 o 
   1   7  16        0.26       -0.05      1.06 o 
   2   7  16      287.84      296.47      3.02 o 
   3   7  16       21.90       23.34      1.99 o 
  -3   8  16       30.90       28.39      2.55 o 
  -2   8  16        0.01        0.43      1.04 o 
  -1   8  16      154.06      155.58      3.22 o 
   0   8  16       52.09       60.34      1.89 o 
   1   8  16        0.05        1.27      1.11 o 
   2   8  16       50.13       47.43      2.90 o 
   3   8  16      288.63      315.60      3.39 o 
  -3   9  16        2.56        3.33      2.87 o 
  -2   9  16      161.23      168.62      3.47 o 
  -1   9  16       69.28       73.78      2.19 o 
   0   9  16       44.81       44.70      2.18 o 
   1   9  16        7.73        7.86      1.32 o 
   2   9  16       31.51       33.36      1.68 o 
  -2  10  16        0.59        1.06      2.15 o 
  -1  10  16        0.07        0.09      1.26 o 
   0  10  16       43.42       46.00      2.20 o 
   1  10  16      308.81      336.35      3.44 o 
   2  10  16       27.20       24.06      1.60 o 
  -1  11  16        2.81        4.00      1.83 o 
   0  11  16       89.66       90.66      2.59 o 
   1  11  16      319.86      340.48      4.24 o 
   0  12  16        3.74        5.48      1.82 o 
  -3   1  17        0.01        0.07      0.73 o 
  -2   1  17        1.82        1.03      0.93 o 
  -1   1  17        2.44        2.77      1.07 o 
   0   1  17      188.00      186.25      2.25 o 
   1   1  17      233.75      232.43      2.53 o 
   2   1  17        9.94       12.55      1.63 o 
   3   1  17       43.30       46.80      2.61 o 
  -3   2  17        6.49        7.46      1.30 o 
  -2   2  17       84.31       82.87      1.66 o 
  -1   2  17      341.91      337.50      2.90 o 
   0   2  17       13.17       12.25      1.30 o 
   1   2  17        0.04        0.49      1.13 o 
   2   2  17      161.57      153.83      2.64 o 
   3   2  17      303.15      297.79      3.46 o 
  -3   3  17       30.17       24.00      1.57 o 
  -2   3  17        2.79        2.95      1.05 o 
  -1   3  17      135.49      134.72      2.75 o 
   0   3  17        0.77        0.74      1.05 o 
   1   3  17        0.08       -0.04      1.30 o 
   2   3  17       22.76       24.02      1.73 o 
   3   3  17      453.88      461.41      4.17 o 
  -3   4  17      158.61      159.51      2.67 o 
  -2   4  17      106.22      107.07      2.00 o 
  -1   4  17       60.19       63.93      1.60 o 
   0   4  17      158.33      154.98      1.99 o 
   1   4  17      291.59      291.58      3.20 o 
   2   4  17       73.87       79.42      2.04 o 
   3   4  17       76.24       77.47      2.32 o 
  -3   5  17        2.85        4.26      1.33 o 
  -2   5  17       94.54       98.36      2.89 o 
  -1   5  17       27.26       28.71      1.36 o 
   0   5  17        5.60        6.83      1.35 o 
   1   5  17      407.86      404.22      3.45 o 
   2   5  17       77.69       75.47      2.46 o 
   3   5  17      469.68      469.28      4.59 o 
  -3   6  17      215.85      223.43      4.07 o 
  -2   6  17       55.55       61.33      2.08 o 
  -1   6  17      457.56      455.41      4.97 o 
   0   6  17        4.07        5.94      1.11 o 
   1   6  17       14.65       13.66      1.42 o 
   2   6  17       69.51       69.37      2.24 o 
   3   6  17      378.66      401.88      4.36 o 
  -3   7  17        8.32        6.15      2.17 o 
  -2   7  17        9.70        8.04      1.53 o 
  -1   7  17      108.94      104.70      2.85 o 
   0   7  17        0.65        0.06      1.01 o 
   1   7  17      470.72      483.67      4.04 o 
   2   7  17        3.80        2.08      1.44 o 
  -2   8  17        4.00        3.65      1.40 o 
  -1   8  17        0.21       -0.53      1.44 o 
   0   8  17      145.54      154.18      2.72 o 
   1   8  17       43.40       40.93      1.77 o 
   2   8  17       25.59       27.00      1.78 o 
  -2   9  17      129.49      129.92      4.91 o 
  -1   9  17        0.07        1.25      1.47 o 
   0   9  17       22.85       22.09      2.02 o 
   1   9  17        2.26        2.63      1.24 o 
   2   9  17       84.47       87.12      2.08 o 
  -1  10  17       27.25       28.12      1.96 o 
   0  10  17        7.68        6.53      1.77 o 
   1  10  17       21.64       22.00      2.13 o 
  -3   0  18      207.25      201.86      3.65 o 
  -2   0  18      233.20      225.88      3.23 o 
  -1   0  18      293.39      270.66      4.62 o 
   0   0  18      370.67      357.54      7.77 o 
   1   0  18       23.71       23.73      2.20 o 
   2   0  18      392.55      413.75      5.48 o 
   3   0  18      203.27      203.06      5.45 o 
  -3   1  18      103.15      105.42      1.95 o 
  -2   1  18       47.95       46.32      1.84 o 
  -1   1  18      262.85      262.72      3.61 o 
   0   1  18        4.77        4.94      1.37 o 
   1   1  18       68.36       68.73      2.02 o 
   2   1  18      257.91      268.60      4.10 o 
   3   1  18        4.86        4.24      1.91 o 
  -3   2  18        0.04        0.03      1.10 o 
  -2   2  18       21.75       17.95      1.41 o 
  -1   2  18       25.38       27.49      1.53 o 
   0   2  18        7.88        7.55      1.48 o 
   1   2  18      211.32      214.86      2.81 o 
   2   2  18       45.71       46.10      2.60 o 
   3   2  18       58.68       56.54      2.92 o 
  -3   3  18       16.79       15.31      1.70 o 
  -2   3  18      104.65      105.40      2.03 o 
  -1   3  18        1.82        1.28      1.23 o 
   0   3  18      127.53      121.38      2.10 o 
   1   3  18       10.03        9.66      1.56 o 
   2   3  18      271.18      269.77      3.10 o 
   3   3  18       26.54       19.94      2.07 o 
  -3   4  18        0.28        1.06      1.31 o 
  -2   4  18       21.95       23.00      2.09 o 
  -1   4  18        1.27        1.34      0.99 o 
   0   4  18        1.27        0.13      1.06 o 
   1   4  18        0.00       -0.78      1.12 o 
   2   4  18       85.84       89.67      2.24 o 
   3   4  18       59.95       64.26      2.76 o 
  -2   5  18        6.25        7.12      1.70 o 
  -1   5  18       44.95       46.10      1.87 o 
   0   5  18        0.64        0.75      1.04 o 
   1   5  18        0.00        1.71      1.32 o 
   2   5  18        8.57        8.84      1.65 o 
  -2   6  18       39.11       44.04      1.93 o 
  -1   6  18       62.50       61.05      2.15 o 
   0   6  18       40.34       41.39      1.60 o 
   1   6  18       13.21       10.16      1.52 o 
   2   6  18      184.50      197.03      2.91 o 
  -2   7  18      109.95      112.11      2.35 o 
  -1   7  18      122.50      129.35      3.05 o 
   0   7  18       49.24       49.11      4.20 o 
   1   7  18      332.45      337.20      3.65 o 
   2   7  18        0.29        0.57      1.12 o 
  -1   8  18       30.17       29.83      4.08 o 
   0   8  18       36.29       35.46      2.21 o 
   1   8  18       41.71       40.93      1.92 o 
  -1   9  18      104.11      103.91      2.64 o 
   0   9  18       80.16       88.26      2.93 o 
   1   9  18      256.42      256.16      3.65 o 
  -2   1  19       90.67       85.40      2.04 o 
  -1   1  19       12.40       14.20      1.44 o 
   0   1  19        0.11       -0.32      1.49 o 
   1   1  19       83.47       86.02      3.27 o 
   2   1  19       69.79       73.31      2.41 o 
  -2   2  19      188.18      185.26      2.66 o 
  -1   2  19        0.20        1.78      1.17 o 
   0   2  19      285.95      285.63      3.03 o 
   1   2  19       42.96       44.76      1.95 o 
   2   2  19      325.48      341.79      3.66 o 
  -2   3  19       19.72       17.68      2.06 o 
  -1   3  19       45.98       45.15      1.93 o 
   0   3  19       88.56       86.57      3.05 o 
   1   3  19      173.89      175.84      3.84 o 
   2   3  19      125.66      120.81      2.64 o 
  -2   4  19      178.48      181.13      2.79 o 
  -1   4  19      263.32      264.61      4.45 o 
   0   4  19       67.79       75.48      2.92 o 
   1   4  19       61.50       66.29      2.12 o 
   2   4  19       70.33       67.79      2.60 o 
  -2   5  19        1.23        1.08      1.39 o 
  -1   5  19       16.92       17.16      1.85 o 
   0   5  19      219.31      223.22      2.75 o 
   1   5  19        6.90        9.13      1.64 o 
   2   5  19      201.90      217.27      3.49 o 
  -1   6  19        1.01        0.43      1.72 o 
   0   6  19       50.70       51.01      2.02 o 
   1   6  19      167.74      175.49      4.28 o 
  -1   7  19        0.48       -0.13      1.54 o 
   0   7  19        1.66        2.72      1.86 o 
   1   7  19        0.79        1.28      1.34 o 
  -1   0  20       85.81       84.90      3.62 o 
   0   0  20      301.90      295.40      5.15 o 
   1   0  20       30.08       31.71      2.87 o 
  -1   1  20        0.20       -0.27      1.29 o 
   0   1  20       71.81       76.29      2.29 o 
   1   1  20      124.36      127.25      2.48 o 
  -1   2  20       42.38       45.69      1.98 o 
   0   2  20        1.11        2.87      1.44 o 
   1   2  20        4.60        5.66      1.61 o 
  -1   3  20        0.75        2.55      1.40 o 
   0   3  20      256.39      252.55      3.38 o 
   1   3  20       13.13       13.11      2.06 o 
  -1   4  20        0.24        0.27      1.53 o 
   0   4  20       51.37       52.38      3.55 o 
   1   4  20        0.78       -0.73      1.46 o 
   0   5  20       34.22       32.29      1.82 o 
                                                 
